# Supplementary material for: Genetic Analysis of the Coronavirus SARS-CoV-2 Host Protease TMPRSS2 in Different Populations
Source: Front Genet. 2020 Aug 4;11:872. doi: 10.3389/fgene.2020.00872 (PMC7417663; doi:10.3389/fgene.2020.00872)
Supplement: Supplementary file 1 [file Table_1.XLSX]

## Sheet: Table S1
Supplementary Table S1 - TMPRSS2 locus region variants
Chr	Start	End	Ref	Alt	Func_refGene	Gene_refGene	GeneDetail_refGene	ExonicFunc_refGene	AAChange_refGene	cytoBand	avsnp150	CLNDN	CLNDISDB	CLNREVSTAT	CLNSIG	PopFreqMax	1000G_AMR	1000G_EAS	1000G_EUR	1000G_SAS	1000G_TSI	ExAC_ALL	ExAC_AFR	ExAC_AMR	ExAC_EAS	ExAC_FIN	ExAC_NFE	ExAC_OTH	ExAC_SAS	ESP6500siv2_ALL	ESP6500siv2_AA	ESP6500siv2_EA	CG46	gnomAD_genome_ALL	gnomAD_genome_AFR	gnomAD_genome_AMR	gnomAD_genome_ASJ	gnomAD_genome_EAS	gnomAD_genome_FIN	gnomAD_genome_NFE	gnomAD_genome_OTH	gnomAD_exome_ALL	gnomAD_exome_AFR	gnomAD_exome_AMR	gnomAD_exome_ASJ	gnomAD_exome_EAS	gnomAD_exome_FIN	gnomAD_exome_NFE	gnomAD_exome_OTH
chr21	42838004	42838004	C	T	UTR3	TMPRSS2	NM_001135099:c.*65G>A;NM_005656:c.*65G>A	.	.	21q22.3	rs141230106	.	.	.	.	0.005	.	0.005	.	0.001	.	.	.	.	.	.	.	.	.	0.0007	0.0022	.	.	0.0004	0	0	0	0.0062	0	0.0001	0	.	.	.	.	.	.	.	.
chr21	42838020	42838020	G	A	UTR3	TMPRSS2	NM_001135099:c.*49C>T;NM_005656:c.*49C>T	.	.	21q22.3	.	.	.	.	.	.	.	.	.	.	.	.	.	.	.	.	.	.	.	.	.	.	.	.	.	.	.	.	.	.	.	8.209e-06	0	0	0	0	0	1.826e-05	0
chr21	42838022	42838022	C	T	UTR3	TMPRSS2	NM_001135099:c.*47G>A;NM_005656:c.*47G>A	.	.	21q22.3	rs200164183	.	.	.	.	0.003	.	0.003	.	.	.	0.0001	0	0	0.0008	0	0	0	0	.	.	.	.	6.46e-05	0	0	0	0.0012	0	0	0	4.927e-05	0	0	0	0.0007	0	0	0
chr21	42838026	42838026	T	C	UTR3	TMPRSS2	NM_001135099:c.*43A>G;NM_005656:c.*43A>G	.	.	21q22.3	rs564691729	.	.	.	.	0.0008	.	.	.	.	.	0.0001	0.0002	0.0004	0	0	0.0001	0	0.0001	.	.	.	.	.	.	.	.	.	.	.	.	0.0001	0.0002	0.0005	0.0001	0	0	5.478e-05	0
chr21	42838028	42838028	G	A	UTR3	TMPRSS2	NM_001135099:c.*41C>T;NM_005656:c.*41C>T	.	.	21q22.3	rs748440116	.	.	.	.	0.0002	.	.	.	.	.	0	0	0	0	0.0002	0	0	0	.	.	.	.	.	.	.	.	.	.	.	.	4.104e-06	0	0	0	0	4.486e-05	0	0
chr21	42838034	42838034	T	C	UTR3	TMPRSS2	NM_001135099:c.*35A>G;NM_005656:c.*35A>G	.	.	21q22.3	.	.	.	.	.	.	.	.	.	.	.	.	.	.	.	.	.	.	.	.	.	.	.	.	.	.	.	.	.	.	.	8.203e-06	0.0001	0	0	0	0	0	0
chr21	42838036	42838036	G	A	UTR3	TMPRSS2	NM_001135099:c.*33C>T;NM_005656:c.*33C>T	.	.	21q22.3	rs374981614	.	.	.	.	0.0009	.	.	.	.	.	0.0001	0	0	0.0009	0	0	0	0	.	.	.	.	.	.	.	.	.	.	.	.	3.693e-05	0	0	0	0.0005	0	0	0.0002
chr21	42838037	42838037	T	G	UTR3	TMPRSS2	NM_001135099:c.*32A>C;NM_005656:c.*32A>C	.	.	21q22.3	rs773618232	.	.	.	.	0.0001	.	.	.	.	.	0	0	0.0001	0	0	0	0	0	.	.	.	.	.	.	.	.	.	.	.	.	4.103e-06	0	2.986e-05	0	0	0	0	0
chr21	42838037	42838037	T	C	UTR3	TMPRSS2	NM_001135099:c.*32A>G;NM_005656:c.*32A>G	.	.	21q22.3	.	.	.	.	.	.	.	.	.	.	.	.	.	.	.	.	.	.	.	.	.	.	.	.	.	.	.	.	.	.	.	4.103e-06	0	2.986e-05	0	0	0	0	0
chr21	42838038	42838038	A	G	UTR3	TMPRSS2	NM_001135099:c.*31T>C;NM_005656:c.*31T>C	.	.	21q22.3	.	.	.	.	.	.	.	.	.	.	.	.	.	.	.	.	.	.	.	.	.	.	.	.	.	.	.	.	.	.	.	4.102e-06	0	0	0	0	0	9.13e-06	0
chr21	42838042	42838042	C	T	UTR3	TMPRSS2	NM_001135099:c.*27G>A;NM_005656:c.*27G>A	.	.	21q22.3	rs373346846	.	.	.	.	0.0001	.	.	.	.	.	0	0	0	0	0	0	0	0.0001	0.0001	.	0.0001	.	.	.	.	.	.	.	.	.	3.692e-05	0	0	0	0	0	1.826e-05	0
chr21	42838043	42838043	G	A	UTR3	TMPRSS2	NM_001135099:c.*26C>T;NM_005656:c.*26C>T	.	.	21q22.3	rs1003138025	.	.	.	.	.	.	.	.	.	.	.	.	.	.	.	.	.	.	.	.	.	.	3.232e-05	0.0001	0	0	0	0	0	0	8.204e-06	0	0	0	0	0	9.133e-06	0
chr21	42838045	42838045	C	T	UTR3	TMPRSS2	NM_001135099:c.*24G>A;NM_005656:c.*24G>A	.	.	21q22.3	.	.	.	.	.	.	.	.	.	.	.	.	.	.	.	.	.	.	.	.	.	.	.	.	.	.	.	.	.	.	.	4.101e-06	0	2.984e-05	0	0	0	0	0
chr21	42838046	42838046	G	A	UTR3	TMPRSS2	NM_001135099:c.*23C>T;NM_005656:c.*23C>T	.	.	21q22.3	rs527261679	.	.	.	.	0.001	.	0.001	.	.	.	0	0	0	0.0002	0	0	0	0.0001	.	.	.	.	.	.	.	.	.	.	.	.	2.05e-05	0	2.982e-05	0	0.0002	0	0	0
chr21	42838046	42838046	G	T	UTR3	TMPRSS2	NM_001135099:c.*23C>A;NM_005656:c.*23C>A	.	.	21q22.3	.	.	.	.	.	.	.	.	.	.	.	.	.	.	.	.	.	.	.	.	.	.	.	.	.	.	.	.	.	.	.	4.1e-06	0	2.982e-05	0	0	0	0	0
chr21	42838049	42838051	AAG	-	UTR3	TMPRSS2	NM_001135099:c.*20_*18delCTT;NM_005656:c.*20_*18delCTT	.	.	21q22.3	rs778994601	.	.	.	.	0	.	.	.	.	.	0	0	0	0	0	0	0	0	.	.	.	.	.	.	.	.	.	.	.	.	8.204e-06	0	2.984e-05	0	0	0	9.133e-06	0
chr21	42838049	42838049	A	T	UTR3	TMPRSS2	NM_001135099:c.*20T>A;NM_005656:c.*20T>A	.	.	21q22.3	.	.	.	.	.	.	.	.	.	.	.	.	.	.	.	.	.	.	.	.	.	.	.	3.23e-05	0	0	0	0.0006	0	0	0	.	.	.	.	.	.	.	.
chr21	42838054	42838054	C	T	UTR3	TMPRSS2	NM_001135099:c.*15G>A;NM_005656:c.*15G>A	.	.	21q22.3	rs376266788	.	.	.	.	0.0001	.	.	.	.	.	0	0	0	0	0	0	0	0.0001	0.0001	.	0.0001	.	.	.	.	.	.	.	.	.	1.64e-05	0	0	0	0	0	2.739e-05	0
chr21	42838055	42838055	G	A	UTR3	TMPRSS2	NM_001135099:c.*14C>T;NM_005656:c.*14C>T	.	.	21q22.3	rs533285369	.	.	.	.	0	.	.	.	.	.	0	0	0	0	0	0	0	0	.	.	.	.	.	.	.	.	.	.	.	.	4.099e-06	0	0	0	0	0	9.131e-06	0
chr21	42838063	42838063	T	C	UTR3	TMPRSS2	NM_001135099:c.*6A>G;NM_005656:c.*6A>G	.	.	21q22.3	rs370347248	.	.	.	.	0.0015	.	.	.	.	.	0.0002	0.0015	0.0002	0	0	0	0	0	0.0002	0.0005	.	.	0.0004	0.0014	0	0	0	0	0	0	0.0001	0.0013	0.0001	0	0	0	2.739e-05	0
chr21	42838065	42838065	T	A	UTR3	TMPRSS2	NM_001135099:c.*4A>T;NM_005656:c.*4A>T	.	.	21q22.3	rs751166049	.	.	.	.	0.0001	.	.	.	.	.	0	0	0	0	0	0	0	0.0001	.	.	.	.	.	.	.	.	.	.	.	.	4.098e-06	0	0	0	0	0	0	0
chr21	42838066	42838066	G	C	UTR3	TMPRSS2	NM_001135099:c.*3C>G;NM_005656:c.*3C>G	.	.	21q22.3	rs757028965	.	.	.	.	0	.	.	.	.	.	0	0	0	0	0	0	0	0	.	.	.	.	.	.	.	.	.	.	.	.	8.198e-06	0	0	0	0	0	1.826e-05	0
chr21	42838069	42838069	T	G	exonic	TMPRSS2	.	stoploss	TMPRSS2:NM_001135099:exon14:c.A1590C:p.X530Y	21q22.3	rs777277936	.	.	.	.	0.0001	.	.	.	.	.	0	0	0	0	0	0.0001	0	0	.	.	.	.	0.0001	0.0001	0	0	0	0	0.0002	0	5.738e-05	6.538e-05	0	0	0	0	0.0001	0
chr21	42838074	42838074	C	T	exonic	TMPRSS2	.	nonsynonymous SNV	TMPRSS2:NM_001135099:exon14:c.G1585A:p.G529S	21q22.3	rs140790362	.	.	.	.	0.0005	.	.	.	.	.	0	0.0001	0	0	0	0	0	0	0.0002	0.0005	.	.	.	.	.	.	.	.	.	.	8.2e-06	6.539e-05	0	0	0	0	0	0
chr21	42838075	42838075	G	A	exonic	TMPRSS2	.	synonymous SNV	TMPRSS2:NM_001135099:exon14:c.C1584T:p.D528D	21q22.3	rs756073414	.	.	.	.	0.0011	.	.	.	.	.	0.0002	0	0.0001	0	0	0.0003	0.0011	0	.	.	.	.	9.703e-05	0	0	0.0099	0	0	0	0	0.0003	0	0.0002	0.0055	0	0	0.0001	0.0005
chr21	42838077	42838077	C	T	exonic	TMPRSS2	.	nonsynonymous SNV	TMPRSS2:NM_001135099:exon14:c.G1582A:p.D528N	21q22.3	rs779875214	.	.	.	.	0.0001	.	.	.	.	.	0	0	0	0.0001	0	0	0	0	.	.	.	.	.	.	.	.	.	.	.	.	8.201e-06	0	0	0	0.0001	0	0	0
chr21	42838083	42838083	G	T	intronic	TMPRSS2	.	.	.	21q22.3	rs374666536	.	.	.	.	0.001	.	.	.	0.001	.	0	0.0001	0	0	0	0	0	0.0001	.	.	.	.	3.24e-05	0.0001	0	0	0	0	0	0	2.464e-05	6.547e-05	0	0	0	0	0	0
chr21	42838086	42838086	C	T	intronic	TMPRSS2	.	.	.	21q22.3	.	.	.	.	.	.	.	.	.	.	.	.	.	.	.	.	.	.	.	.	.	.	.	.	.	.	.	.	.	.	.	4.155e-06	0	0	0	0	0	9.224e-06	0
chr21	42838090	42838090	T	C	intronic	TMPRSS2	.	.	.	21q22.3	rs779111449	.	.	.	.	0	.	.	.	.	.	0	0	0	0	0	0	0	0	.	.	.	.	.	.	.	.	.	.	.	.	2.511e-05	0	0	0	0	0	5.559e-05	0
chr21	42838091	42838091	-	G	intronic	TMPRSS2	.	.	.	21q22.3	rs142194573	.	.	.	.	0.006	.	0.006	.	.	.	0.0002	0	0	0.0029	0	0	0	0	.	.	.	.	6.46e-05	0	0	0	0.0012	0	0	0	0.0002	0	0	0	0.0025	0	0	0
chr21	42838093	42838093	G	A	intronic	TMPRSS2	.	.	.	21q22.3	.	.	.	.	.	.	.	.	.	.	.	.	.	.	.	.	.	.	.	.	.	.	.	0.0002	0.0001	0	0	0	0.0004	0.0002	0	5.604e-05	9.602e-05	5.188e-05	0	0	5.55e-05	6.807e-05	0
chr21	42838093	42838093	-	GA	intronic	TMPRSS2	.	.	.	21q22.3	.	.	.	.	.	0.0048	.	.	.	.	.	0.0048	.	.	.	.	.	.	.	.	.	.	.	.	.	.	.	.	.	.	.	6.226e-06	0	0	0	9.76e-05	0	0	0
chr21	42838093	42838093	A	-	intronic	TMPRSS2	.	.	.	21q22.3	.	.	.	.	.	.	.	.	.	.	.	.	.	.	.	.	.	.	.	.	.	.	.	.	.	.	.	.	.	.	.	.	.	.	.	.	.	.	.
chr21	42838099	42838099	A	T	intronic	TMPRSS2	.	.	.	21q22.3	rs772323853	.	.	.	.	0	.	.	.	.	.	0	0	0	0	0	0	0	0	.	.	.	.	.	.	.	.	.	.	.	.	4.108e-06	0	0	0	0	0	9.156e-06	0
chr21	42838100	42838100	A	T	intronic	TMPRSS2	.	.	.	21q22.3	rs773528571	.	.	.	.	0.0001	.	.	.	.	.	0	0	0	0.0001	0	0	0	0	.	.	.	.	.	.	.	.	.	.	.	.	4.108e-06	0	0	0	5.812e-05	0	0	0
chr21	42838103	42838103	-	G	intronic	TMPRSS2	.	.	.	21q22.3	rs769740128	.	.	.	.	0	.	.	.	.	.	0	0	0	0	0	0	0	0	.	.	.	.	.	.	.	.	.	.	.	.	2.879e-05	0	0	0	0	0	6.418e-05	0
chr21	42838103	42838103	G	-	intronic	TMPRSS2	.	.	.	21q22.3	.	.	.	.	.	.	.	.	.	.	.	.	.	.	.	.	.	.	.	.	.	.	.	.	.	.	.	.	.	.	.	.	.	.	.	.	.	.	.
chr21	42838104	42838105	GT	-	intronic	TMPRSS2	.	.	.	21q22.3	rs749079122	.	.	.	.	0	.	.	.	.	.	0	0	0	0	0	0	0	0	.	.	.	.	9.689e-05	0	0	0	0	0	0.0001	0.001	1.234e-05	0	0	0	0.0002	0	0	0
chr21	42838104	42838104	G	C	intronic	TMPRSS2	.	.	.	21q22.3	rs118028230	.	.	.	.	0.09	.	0.09	.	0.0031	.	0.0067	0.0001	0.0007	0.09	0	0	0.0067	0.0012	0.0002	0.0005	.	.	0.0057	0.0006	0	0	0.1051	0	0.0001	0	0.0067	0.0002	0.0003	0	0.0904	0	0.0001	0.0037
chr21	42838106	42838106	T	-	intronic	TMPRSS2	.	.	.	21q22.3	.	.	.	.	.	.	.	.	.	.	.	.	.	.	.	.	.	.	.	.	.	.	.	.	.	.	.	.	.	.	.	.	.	.	.	.	.	.	.
chr21	42838106	42838106	G	C	intronic	TMPRSS2	.	.	.	21q22.3	.	.	.	.	.	0.0004	.	.	.	.	.	0	0	0	0.0004	0	0	0	0	.	.	.	.	.	.	.	.	.	.	.	.	1.234e-05	0	0	0	0.0002	0	0	0
chr21	42838114	42838114	T	C	intronic	TMPRSS2	.	.	.	21q22.3	rs369092228	.	.	.	.	0.0023	.	.	.	.	.	0.0002	0.0021	0	0	0	0	0	0	0.0008	0.0023	.	.	0.0005	0.0017	0	0	0	0	0	0	0.0001	0.0018	5.971e-05	0	0	0	0	0
chr21	42838118	42838118	T	C	intronic	TMPRSS2	.	.	.	21q22.3	rs760157432	.	.	.	.	0.0001	.	.	.	.	.	0	0.0001	0	0	0	0	0	0	.	.	.	.	3.229e-05	0.0001	0	0	0	0	0	0	4.138e-06	6.606e-05	0	0	0	0	0	0
chr21	42838119	42838119	A	C	intronic	TMPRSS2	.	.	.	21q22.3	.	.	.	.	.	.	.	.	.	.	.	.	.	.	.	.	.	.	.	.	.	.	.	.	.	.	.	.	.	.	.	4.157e-06	0	0	0	0	0	9.283e-06	0
chr21	42838132	42838132	G	C	intronic	TMPRSS2	.	.	.	21q22.3	.	.	.	.	.	.	.	.	.	.	.	.	.	.	.	.	.	.	.	.	.	.	.	.	.	.	.	.	.	.	.	8.388e-06	0	6.035e-05	0	0	0	0	0
chr21	42838132	42838132	G	T	intronic	TMPRSS2	.	.	.	21q22.3	rs763498779	.	.	.	.	0.0002	.	.	.	.	.	0	0	0	0	0	0	0	0.0002	.	.	.	.	.	.	.	.	.	.	.	.	2.936e-05	0	0	0	0	0	0	0
chr21	42838135	42838135	G	A	intronic	TMPRSS2	.	.	.	21q22.3	.	.	.	.	.	.	.	.	.	.	.	.	.	.	.	.	.	.	.	.	.	.	.	3.23e-05	0.0001	0	0	0	0	0	0	.	.	.	.	.	.	.	.
chr21	42838138	42838138	A	T	intronic	TMPRSS2	.	.	.	21q22.3	rs73905370	.	.	.	.	0.13	0.086	0.046	0.13	0.065	0.137755	.	.	.	.	.	.	.	.	0.11	0.064	0.12	0.076	0.1333	0.0689	0.0943	0.0397	0.0573	0.2335	0.1574	0.1673	.	.	.	.	.	.	.	.
chr21	42839588	42839588	C	T	intronic	TMPRSS2	.	.	.	21q22.3	.	.	.	.	.	.	.	.	.	.	.	.	.	.	.	.	.	.	.	.	.	.	.	3.23e-05	0	0	0	0	0	6.666e-05	0	.	.	.	.	.	.	.	.
chr21	42839591	42839591	C	T	intronic	TMPRSS2	.	.	.	21q22.3	rs138765307	.	.	.	.	0.0014	0.0014	.	.	.	.	.	.	.	.	.	.	.	.	.	.	.	.	0.0011	0.0007	0.0036	0	0	0.0006	0.0015	0	.	.	.	.	.	.	.	.
chr21	42839599	42839600	AG	-	intronic	TMPRSS2	.	.	.	21q22.3	rs888517328	.	.	.	.	.	.	.	.	.	.	.	.	.	.	.	.	.	.	.	.	.	.	0.0005	0.0016	0	0	0	0	0	0	.	.	.	.	.	.	.	.
chr21	42839617	42839617	C	G	intronic	TMPRSS2	.	.	.	21q22.3	.	.	.	.	.	.	.	.	.	.	.	.	.	.	.	.	.	.	.	.	.	.	.	.	.	.	.	.	.	.	.	8.372e-06	0	6.023e-05	0	0	0	0	0
chr21	42839617	42839617	C	T	intronic	TMPRSS2	.	.	.	21q22.3	.	.	.	.	.	.	.	.	.	.	.	.	.	.	.	.	.	.	.	.	.	.	.	3.231e-05	0	0	0	0	0	6.671e-05	0	.	.	.	.	.	.	.	.
chr21	42839618	42839618	G	A	intronic	TMPRSS2	.	.	.	21q22.3	rs774051594	.	.	.	.	0.0001	.	.	.	.	.	0	0.0001	0	0.0001	0	0	0	0	.	.	.	.	.	.	.	.	.	.	.	.	4.161e-06	0	0	0	5.802e-05	0	0	0
chr21	42839620	42839620	G	A	intronic	TMPRSS2	.	.	.	21q22.3	.	.	.	.	.	.	.	.	.	.	.	.	.	.	.	.	.	.	.	.	.	.	.	.	.	.	.	.	.	.	.	4.145e-06	0	0	0	0	0	0	0
chr21	42839621	42839621	G	A	intronic	TMPRSS2	.	.	.	21q22.3	.	.	.	.	.	.	.	.	.	.	.	.	.	.	.	.	.	.	.	.	.	.	.	.	.	.	.	.	.	.	.	4.139e-06	6.541e-05	0	0	0	0	0	0
chr21	42839625	42839625	C	T	intronic	TMPRSS2	.	.	.	21q22.3	rs200395836	.	.	.	.	0.0014	0.0014	.	.	.	.	0	0	0.0001	0	0	0	0	0	.	.	.	.	6.461e-05	0	0	0	0	0	0.0001	0	1.652e-05	0	3e-05	0	0	0	2.738e-05	0
chr21	42839626	42839626	G	A	intronic	TMPRSS2	.	.	.	21q22.3	rs183984610	.	.	.	.	0.002	.	.	0.002	.	.	0.001	0.0001	0.0014	0	0.0002	0.0015	0	0	0.0011	0.0005	0.0014	.	0.0006	0.0003	0.0012	0.0033	0.0006	0	0.0009	0.001	0.0011	0.0003	0.0015	0.0069	0.0003	0.0002	0.0013	0.0009
chr21	42839629	42839629	G	A	intronic	TMPRSS2	.	.	.	21q22.3	.	.	.	.	.	.	.	.	.	.	.	.	.	.	.	.	.	.	.	.	.	.	.	.	.	.	.	.	.	.	.	8.212e-06	0	2.991e-05	0	0	0	9.073e-06	0
chr21	42839631	42839631	A	G	intronic	TMPRSS2	.	.	.	21q22.3	.	.	.	.	.	.	.	.	.	.	.	.	.	.	.	.	.	.	.	.	.	.	.	.	.	.	.	.	.	.	.	4.098e-06	0	0	0	0	0	9.057e-06	0
chr21	42839636	42839636	G	A	intronic	TMPRSS2	.	.	.	21q22.3	rs750191076	.	.	.	.	0	.	.	.	.	.	0	0	0	0	0	0	0	0	.	.	.	.	.	.	.	.	.	.	.	.	4.087e-06	0	0	0	0	0	9.031e-06	0
chr21	42839639	42839639	A	T	intronic	TMPRSS2	.	.	.	21q22.3	rs755981745	.	.	.	.	0.0001	.	.	.	.	.	0	0	0	0	0	0	0	0.0001	.	.	.	.	.	.	.	.	.	.	.	.	8.167e-06	0	0	0	0	0	0	0
chr21	42839642	42839644	AGG	-	intronic	TMPRSS2	.	.	.	21q22.3	rs773854277	.	.	.	.	0	.	.	.	.	.	0	0	0	0	0	0	0	0	.	.	.	.	.	.	.	.	.	.	.	.	8.162e-06	0	0	0	5.8e-05	0	9.02e-06	0
chr21	42839650	42839650	A	G	intronic	TMPRSS2	.	.	.	21q22.3	rs766269069	.	.	.	.	0.0001	.	.	.	.	.	0	0	0	0	0	0	0	0.0001	.	.	.	.	.	.	.	.	.	.	.	.	4.073e-06	0	0	0	0	0	0	0
chr21	42839651	42839651	G	T	intronic	TMPRSS2	.	.	.	21q22.3	.	.	.	.	.	.	.	.	.	.	.	.	.	.	.	.	.	.	.	.	.	.	.	.	.	.	.	.	.	.	.	.	.	.	.	.	.	.	.
chr21	42839658	42839658	T	C	intronic	TMPRSS2	.	.	.	21q22.3	rs986073652	.	.	.	.	.	.	.	.	.	.	.	.	.	.	.	.	.	.	.	.	.	.	3.23e-05	0	0.0012	0	0	0	0	0	1.627e-05	0	0.0001	0	0	0	0	0
chr21	42839661	42839661	C	T	exonic	TMPRSS2	.	synonymous SNV	TMPRSS2:NM_001135099:exon13:c.G1578A:p.R526R	21q22.3	rs142750000	not_provided	MedGen:CN517202	criteria_provided,_single_submitter	Uncertain_significance	0.0043	0.0014	.	0.002	0.001	0.00510204	0.0023	0.0012	0.0007	0	0	0.0037	0	0.0004	0.0033	0.0014	0.0043	.	0.0025	0.0015	0	0	0	0.0003	0.0041	0.002	0.0025	0.0014	0.001	0.0005	0	0.0001	0.0047	0.0013
chr21	42839664	42839664	C	T	exonic	TMPRSS2	.	nonsynonymous SNV	TMPRSS2:NM_001135099:exon13:c.G1575A:p.M525I	21q22.3	.	.	.	.	.	.	.	.	.	.	.	.	.	.	.	.	.	.	.	.	.	.	.	.	.	.	.	.	.	.	.	4.066e-06	0	0	0	5.798e-05	0	0	0
chr21	42839671	42839671	C	T	exonic	TMPRSS2	.	nonsynonymous SNV	TMPRSS2:NM_001135099:exon13:c.G1568A:p.R523Q	21q22.3	rs572530227	.	.	.	.	0.0014	0.0014	.	.	.	.	0	0	0.0001	0	0	0	0	0	.	.	.	.	.	.	.	.	.	.	.	.	4.065e-06	0	2.978e-05	0	0	0	0	0
chr21	42839685	42839685	C	T	exonic	TMPRSS2	.	synonymous SNV	TMPRSS2:NM_001135099:exon13:c.G1554A:p.T518T	21q22.3	rs778830773	.	.	.	.	0.0001	.	.	.	.	.	0	0	0	0	0	0	0	0.0001	.	.	.	.	.	.	.	.	.	.	.	.	1.625e-05	0	0	0	0	0	0	0
chr21	42839686	42839686	G	A	exonic	TMPRSS2	.	nonsynonymous SNV	TMPRSS2:NM_001135099:exon13:c.C1553T:p.T518M	21q22.3	rs541351488	.	.	.	.	0.002	.	.	.	0.002	.	0	0	0	0	0.0002	0	0	0.0002	.	.	.	.	.	.	.	.	.	.	.	.	2.844e-05	0	0	0	5.798e-05	8.971e-05	0	0
chr21	42839693	42839693	C	A	exonic	TMPRSS2	.	nonsynonymous SNV	TMPRSS2:NM_001135099:exon13:c.G1546T:p.V516L	21q22.3	.	.	.	.	.	.	.	.	.	.	.	.	.	.	.	.	.	.	.	.	.	.	.	.	.	.	.	.	.	.	.	4.062e-06	0	2.978e-05	0	0	0	0	0
chr21	42839705	42839705	C	T	exonic	TMPRSS2	.	nonsynonymous SNV	TMPRSS2:NM_001135099:exon13:c.G1534A:p.G512R	21q22.3	.	.	.	.	.	.	.	.	.	.	.	.	.	.	.	.	.	.	.	.	.	.	.	.	.	.	.	.	.	.	.	4.061e-06	0	0	0	0	0	8.952e-06	0
chr21	42839706	42839706	G	A	exonic	TMPRSS2	.	synonymous SNV	TMPRSS2:NM_001135099:exon13:c.C1533T:p.Y511Y	21q22.3	rs758568003	.	.	.	.	0.0001	.	.	.	.	.	0	0.0001	0	0	0	0	0	0	.	.	.	.	.	.	.	.	.	.	.	.	1.624e-05	6.534e-05	0	0	0	0	1.79e-05	0
chr21	42839714	42839714	C	T	exonic	TMPRSS2	.	nonsynonymous SNV	TMPRSS2:NM_001135099:exon13:c.G1525A:p.G509R	21q22.3	.	.	.	.	.	.	.	.	.	.	.	.	.	.	.	.	.	.	.	.	.	.	.	.	.	.	.	.	.	.	.	.	.	.	.	.	.	.	.
chr21	42839719	42839719	C	A	exonic	TMPRSS2	.	nonsynonymous SNV	TMPRSS2:NM_001135099:exon13:c.G1520T:p.R507I	21q22.3	rs368268847	.	.	.	.	0.0002	.	.	.	.	.	0	0.0001	0	0	0	0	0	0	0.0001	0.0002	.	.	3.229e-05	0.0001	0	0	0	0	0	0	.	.	.	.	.	.	.	.
chr21	42839721	42839721	G	A	exonic	TMPRSS2	.	synonymous SNV	TMPRSS2:NM_001135099:exon13:c.C1518T:p.Y506Y	21q22.3	rs747307456	.	.	.	.	0	.	.	.	.	.	0	0	0	0	0	0	0	0	.	.	.	.	.	.	.	.	.	.	.	.	8.121e-06	0	0	0	0	0	1.79e-05	0
chr21	42839729	42839729	T	G	exonic	TMPRSS2	.	nonsynonymous SNV	TMPRSS2:NM_001135099:exon13:c.A1510C:p.K504Q	21q22.3	.	.	.	.	.	.	.	.	.	.	.	.	.	.	.	.	.	.	.	.	.	.	.	6.461e-05	0	0	0	0	0	0.0001	0	.	.	.	.	.	.	.	.
chr21	42839734	42839734	C	T	exonic	TMPRSS2	.	nonsynonymous SNV	TMPRSS2:NM_001135099:exon13:c.G1505A:p.C502Y	21q22.3	rs771196172	.	.	.	.	0	.	.	.	.	.	0	0	0	0	0	0	0	0	.	.	.	.	.	.	.	.	.	.	.	.	4.061e-06	0	0	0	0	0	8.951e-06	0
chr21	42839742	42839742	A	T	exonic	TMPRSS2	.	synonymous SNV	TMPRSS2:NM_001135099:exon13:c.T1497A:p.G499G	21q22.3	rs141396628	.	.	.	.	0.0002	.	.	.	.	.	.	.	.	.	.	.	.	.	0.0001	0.0002	.	.	.	.	.	.	.	.	.	.	4.061e-06	6.534e-05	0	0	0	0	0	0
chr21	42839743	42839743	C	T	exonic	TMPRSS2	.	nonsynonymous SNV	TMPRSS2:NM_001135099:exon13:c.G1496A:p.G499D	21q22.3	rs936556491	.	.	.	.	.	.	.	.	.	.	.	.	.	.	.	.	.	.	.	.	.	.	3.231e-05	0	0	0	0	0	6.669e-05	0	.	.	.	.	.	.	.	.
chr21	42839744	42839744	C	T	exonic	TMPRSS2	.	nonsynonymous SNV	TMPRSS2:NM_001135099:exon13:c.G1495A:p.G499S	21q22.3	.	.	.	.	.	.	.	.	.	.	.	.	.	.	.	.	.	.	.	.	.	.	.	3.231e-05	0	0	0	0	0	6.672e-05	0	.	.	.	.	.	.	.	.
chr21	42839750	42839750	T	G	exonic	TMPRSS2	.	nonsynonymous SNV	TMPRSS2:NM_001135099:exon13:c.A1489C:p.S497R	21q22.3	.	.	.	.	.	.	.	.	.	.	.	.	.	.	.	.	.	.	.	.	.	.	.	.	.	.	.	.	.	.	.	8.121e-06	0	0	0	0	0	1.79e-05	0
chr21	42839752	42839752	G	C	exonic	TMPRSS2	.	nonsynonymous SNV	TMPRSS2:NM_001135099:exon13:c.C1487G:p.T496R	21q22.3	rs145171279	.	.	.	.	0.0001	.	.	.	.	.	0	0	0	0	0	0	0	0	0.0001	.	0.0001	.	.	.	.	.	.	.	.	.	4.061e-06	0	0	0	0	0	8.951e-06	0
chr21	42839752	42839752	G	A	exonic	TMPRSS2	.	nonsynonymous SNV	TMPRSS2:NM_001135099:exon13:c.C1487T:p.T496I	21q22.3	rs145171279	.	.	.	.	0	.	.	.	.	.	0	.	.	.	.	.	.	.	.	.	.	.	.	.	.	.	.	.	.	.	8.121e-06	0	0	0	0.0001	0	0	0
chr21	42839753	42839754	TA	-	exonic	TMPRSS2	.	frameshift deletion	TMPRSS2:NM_001135099:exon13:c.1485_1486del:p.T496Kfs*62	21q22.3	.	.	.	.	.	.	.	.	.	.	.	.	.	.	.	.	.	.	.	.	.	.	.	.	.	.	.	.	.	.	.	4.061e-06	6.534e-05	0	0	0	0	0	0
chr21	42839754	42839754	A	T	exonic	TMPRSS2	.	nonsynonymous SNV	TMPRSS2:NM_001135099:exon13:c.T1485A:p.D495E	21q22.3	.	.	.	.	.	.	.	.	.	.	.	.	.	.	.	.	.	.	.	.	.	.	.	.	.	.	.	.	.	.	.	4.061e-06	0	2.978e-05	0	0	0	0	0
chr21	42839758	42839758	C	A	exonic	TMPRSS2	.	nonsynonymous SNV	TMPRSS2:NM_001135099:exon13:c.G1481T:p.G494V	21q22.3	.	.	.	.	.	.	.	.	.	.	.	.	.	.	.	.	.	.	.	.	.	.	.	.	.	.	.	.	.	.	.	4.061e-06	0	2.978e-05	0	0	0	0	0
chr21	42839759	42839759	C	A	exonic	TMPRSS2	.	nonsynonymous SNV	TMPRSS2:NM_001135099:exon13:c.G1480T:p.G494W	21q22.3	.	.	.	.	.	.	.	.	.	.	.	.	.	.	.	.	.	.	.	.	.	.	.	.	.	.	.	.	.	.	.	4.061e-06	0	2.978e-05	0	0	0	0	0
chr21	42839761	42839761	A	T	exonic	TMPRSS2	.	nonsynonymous SNV	TMPRSS2:NM_001135099:exon13:c.T1478A:p.I493K	21q22.3	.	.	.	.	.	.	.	.	.	.	.	.	.	.	.	.	.	.	.	.	.	.	.	.	.	.	.	.	.	.	.	4.061e-06	0	0	0	0	0	0	0
chr21	42839773	42839773	A	G	exonic	TMPRSS2	.	nonsynonymous SNV	TMPRSS2:NM_001135099:exon13:c.T1466C:p.I489T	21q22.3	rs770372922	.	.	.	.	0.0001	.	.	.	.	.	0	0	0	0	0	0	0	0.0001	.	.	.	.	.	.	.	.	.	.	.	.	4.061e-06	0	0	0	0	0	0	0
chr21	42839774	42839774	T	C	exonic	TMPRSS2	.	nonsynonymous SNV	TMPRSS2:NM_001135099:exon13:c.A1465G:p.I489V	21q22.3	.	.	.	.	.	.	.	.	.	.	.	.	.	.	.	.	.	.	.	.	.	.	.	3.23e-05	0.0001	0	0	0	0	0	0	.	.	.	.	.	.	.	.
chr21	42839779	42839779	T	C	exonic	TMPRSS2	.	nonsynonymous SNV	TMPRSS2:NM_001135099:exon13:c.A1460G:p.N487S	21q22.3	rs773958090	.	.	.	.	0.0001	.	.	.	.	.	0	0	0	0	0	0	0	0.0001	.	.	.	.	.	.	.	.	.	.	.	.	4.061e-06	0	0	0	0	0	0	0
chr21	42839781	42839781	C	T	exonic	TMPRSS2	.	synonymous SNV	TMPRSS2:NM_001135099:exon13:c.G1458A:p.K486K	21q22.3	rs1056602	.	.	.	.	0.0002	.	.	.	.	.	0	0.0001	0	0	0	0	0	0	0.0001	0.0002	.	.	.	.	.	.	.	.	.	.	4.061e-06	6.534e-05	0	0	0	0	0	0
chr21	42839784	42839784	C	T	exonic	TMPRSS2	.	synonymous SNV	TMPRSS2:NM_001135099:exon13:c.G1455A:p.S485S	21q22.3	rs374377315	.	.	.	.	0.002	.	.	.	0.002	.	0.0002	0	0.0003	0	0	0.0002	0	0.0005	0.0002	.	0.0003	.	0.0001	0.0001	0	0	0	0	0.0002	0	0.0002	0	0.0003	0	0	8.969e-05	0.0002	0
chr21	42839785	42839785	G	A	exonic	TMPRSS2	.	nonsynonymous SNV	TMPRSS2:NM_001135099:exon13:c.C1454T:p.S485L	21q22.3	rs773001010	.	.	.	.	0.0001	.	.	.	.	.	0	0.0001	0	0	0	0	0	0.0001	.	.	.	.	3.231e-05	0.0001	0	0	0	0	0	0	1.218e-05	6.534e-05	0	0	0	0	0	0
chr21	42839799	42839799	C	T	exonic	TMPRSS2	.	synonymous SNV	TMPRSS2:NM_001135099:exon13:c.G1440A:p.G480G	21q22.3	rs766067958	.	.	.	.	0.0001	.	.	.	.	.	0	0	0	0	0	0	0	0.0001	.	.	.	.	.	.	.	.	.	.	.	.	4.061e-06	0	0	0	0	0	0	0
chr21	42839801	42839801	C	G	exonic	TMPRSS2	.	nonsynonymous SNV	TMPRSS2:NM_001135099:exon13:c.G1438C:p.G480R	21q22.3	.	.	.	.	.	.	.	.	.	.	.	.	.	.	.	.	.	.	.	.	.	.	.	.	.	.	.	.	.	.	.	4.061e-06	0	2.978e-05	0	0	0	0	0
chr21	42839804	42839804	C	T	exonic	TMPRSS2	.	nonsynonymous SNV	TMPRSS2:NM_001135099:exon13:c.G1435A:p.G479R	21q22.3	.	.	.	.	.	.	.	.	.	.	.	.	.	.	.	.	.	.	.	.	.	.	.	.	.	.	.	.	.	.	.	4.061e-06	0	0	0	0	0	8.952e-06	0
chr21	42839827	42839827	C	A	intronic	TMPRSS2	.	.	.	21q22.3	rs753710078	.	.	.	.	0	.	.	.	.	.	0	0	0	0	0	0	0	0	.	.	.	.	.	.	.	.	.	.	.	.	4.065e-06	0	0	0	0	0	8.969e-06	0
chr21	42839834	42839834	C	G	intronic	TMPRSS2	.	.	.	21q22.3	rs377672738	.	.	.	.	0.0005	.	.	.	.	.	0	0.0002	0	0	0	0	0	0	0.0002	0.0005	.	.	.	.	.	.	.	.	.	.	.	.	.	.	.	.	.	.
chr21	42839839	42839839	A	G	intronic	TMPRSS2	.	.	.	21q22.3	rs977233864	.	.	.	.	.	.	.	.	.	.	.	.	.	.	.	.	.	.	.	.	.	.	.	.	.	.	.	.	.	.	4.073e-06	0	0	0	0	0	8.998e-06	0
chr21	42839848	42839848	T	C	intronic	TMPRSS2	.	.	.	21q22.3	.	.	.	.	.	.	.	.	.	.	.	.	.	.	.	.	.	.	.	.	.	.	.	.	.	.	.	.	.	.	.	4.078e-06	0	0	0	0	0	9.01e-06	0
chr21	42839857	42839857	A	G	intronic	TMPRSS2	.	.	.	21q22.3	.	.	.	.	.	.	.	.	.	.	.	.	.	.	.	.	.	.	.	.	.	.	.	.	.	.	.	.	.	.	.	1.638e-05	0	0.0001	0	0	0	0	0
chr21	42839860	42839860	C	A	intronic	TMPRSS2	.	.	.	21q22.3	.	.	.	.	.	.	.	.	.	.	.	.	.	.	.	.	.	.	.	.	.	.	.	6.464e-05	0.0002	0	0	0	0	0	0	4.105e-06	6.537e-05	0	0	0	0	0	0
chr21	42839864	42839864	C	T	intronic	TMPRSS2	.	.	.	21q22.3	rs374548821	.	.	.	.	0.0002	.	.	.	.	.	0	0.0001	0.0001	0.0002	0	0	0	0.0001	0.0001	.	0.0001	.	.	.	.	.	.	.	.	.	3.703e-05	6.543e-05	0.0001	0	5.803e-05	0	9.095e-06	0
chr21	42839865	42839865	G	A	intronic	TMPRSS2	.	.	.	21q22.3	rs147359020	.	.	.	.	0.042	0.0029	0.001	0.003	0.042	0.0102041	0.0075	0.0009	0.0022	0	0.0002	0.0028	0.0067	0.042	0.0028	0.0015	0.0035	.	0.0022	0.001	0	0.0033	0	0.0006	0.0034	0.0041	0.0071	0.001	0.0015	0.0008	0.0001	0.0001	0.0037	0.0052
chr21	42839867	42839867	A	T	intronic	TMPRSS2	.	.	.	21q22.3	rs111527980	.	.	.	.	.	.	.	.	.	.	.	.	.	.	.	.	.	.	.	.	.	.	0.0002	0.0006	0	0	0	0	0	0	.	.	.	.	.	.	.	.
chr21	42839872	42839872	A	T	intronic	TMPRSS2	.	.	.	21q22.3	rs186826600	.	.	.	.	0.0014	0.0014	.	.	.	.	.	.	.	.	.	.	.	.	.	.	.	.	0.0007	0.0002	0	0	0	0	0.0013	0.001	.	.	.	.	.	.	.	.
chr21	42839873	42839873	C	T	intronic	TMPRSS2	.	.	.	21q22.3	.	.	.	.	.	.	.	.	.	.	.	.	.	.	.	.	.	.	.	.	.	.	.	3.231e-05	0	0	0	0.0006	0	0	0	.	.	.	.	.	.	.	.
chr21	42839878	42839878	C	A	intronic	TMPRSS2	.	.	.	21q22.3	rs563633617	.	.	.	.	0.0008	.	.	.	.	.	.	.	.	.	.	.	.	.	.	.	.	.	0.0002	0.0006	0	0	0	0	0	0	.	.	.	.	.	.	.	.
chr21	42840272	42840272	G	C	intronic	TMPRSS2	.	.	.	21q22.3	rs113438095	.	.	.	.	0.0029	0.0029	.	.	.	.	0	.	.	.	.	.	.	.	.	.	.	.	.	.	.	.	.	.	.	.	1.24e-05	0	5.993e-05	0	0	0	9.134e-06	0
chr21	42840272	42840272	G	T	intronic	TMPRSS2	.	.	.	21q22.3	rs113438095	.	.	.	.	0.001	.	.	.	.	.	0.0001	0	0.0002	0.001	0	0	0	0	.	.	.	.	3.231e-05	0	0	0	0.0006	0	0	0	6.615e-05	0	0.0001	0	0.0006	0	0	0.0002
chr21	42840277	42840277	G	T	intronic	TMPRSS2	.	.	.	21q22.3	rs751768500	.	.	.	.	0.0001	.	.	.	.	.	0	0	0	0	0	0	0	0.0001	.	.	.	.	.	.	.	.	.	.	.	.	4.112e-06	0	0	0	0	0	0	0
chr21	42840279	42840279	A	G	intronic	TMPRSS2	.	.	.	21q22.3	rs757546841	.	.	.	.	0.0002	.	.	.	.	.	0	0	0	0	0	0	0	0.0002	.	.	.	.	.	.	.	.	.	.	.	.	4.103e-05	0	0	0	0	0	0	0
chr21	42840280	42840280	G	A	intronic	TMPRSS2	.	.	.	21q22.3	rs781378269	.	.	.	.	0.0001	.	.	.	.	.	0	0	0	0.0001	0	0	0	0.0001	.	.	.	.	.	.	.	.	.	.	.	.	1.23e-05	0	0	0	5.807e-05	0	0	0
chr21	42840282	42840282	A	G	intronic	TMPRSS2	.	.	.	21q22.3	.	.	.	.	.	.	.	.	.	.	.	.	.	.	.	.	.	.	.	.	.	.	.	.	.	.	.	.	.	.	.	4.092e-06	0	0	0	0	0	9.03e-06	0
chr21	42840284	42840291	CTGGTAAG	-	intronic	TMPRSS2	.	.	.	21q22.3	.	.	.	.	.	.	.	.	.	.	.	.	.	.	.	.	.	.	.	.	.	.	.	.	.	.	.	.	.	.	.	4.091e-06	0	0	0	0	0	9.027e-06	0
chr21	42840284	42840284	C	G	intronic	TMPRSS2	.	.	.	21q22.3	.	.	.	.	.	.	.	.	.	.	.	.	.	.	.	.	.	.	.	.	.	.	.	.	.	.	.	.	.	.	.	4.092e-06	0	0	0	0	0	0	0
chr21	42840290	42840290	A	G	intronic	TMPRSS2	.	.	.	21q22.3	rs746275057	.	.	.	.	0.0001	.	.	.	.	.	0	0	0	0	0	0	0	0.0001	.	.	.	.	.	.	.	.	.	.	.	.	4.078e-06	0	0	0	0	0	0	0
chr21	42840291	42840291	G	C	intronic	TMPRSS2	.	.	.	21q22.3	rs770147567	.	.	.	.	0	.	.	.	.	.	0	0	0	0	0	0	0	0	.	.	.	.	.	.	.	.	.	.	.	.	1.631e-05	6.562e-05	0	0	0	0	2.698e-05	0
chr21	42840291	42840291	G	A	intronic	TMPRSS2	.	.	.	21q22.3	.	.	.	.	.	.	.	.	.	.	.	.	.	.	.	.	.	.	.	.	.	.	.	.	.	.	.	.	.	.	.	4.076e-06	0	0	0	0	0	0	0
chr21	42840292	42840292	G	C	intronic	TMPRSS2	.	.	.	21q22.3	rs572963642	.	.	.	.	0.0002	.	.	.	.	.	0.0001	0	0	0.0001	0	0	0	0.0002	.	.	.	.	.	.	.	.	.	.	.	.	3.259e-05	0	2.981e-05	0	0.0001	4.5e-05	8.987e-06	0
chr21	42840294	42840294	C	T	intronic	TMPRSS2	.	.	.	21q22.3	.	.	.	.	.	.	.	.	.	.	.	.	.	.	.	.	.	.	.	.	.	.	.	.	.	.	.	.	.	.	.	4.073e-06	0	0	0	0	0	0	0
chr21	42840294	42840294	C	A	intronic	TMPRSS2	.	.	.	21q22.3	.	.	.	.	.	.	.	.	.	.	.	.	.	.	.	.	.	.	.	.	.	.	.	.	.	.	.	.	.	.	.	4.073e-06	0	2.981e-05	0	0	0	0	0
chr21	42840300	42840300	G	A	intronic	TMPRSS2	.	.	.	21q22.3	rs747592940	.	.	.	.	0.0001	.	.	.	.	.	0	0	0	0.0001	0	0	0	0	.	.	.	.	.	.	.	.	.	.	.	.	4.067e-06	0	0	0	5.801e-05	0	0	0
chr21	42840301	42840301	T	C	intronic	TMPRSS2	.	.	.	21q22.3	.	.	.	.	.	.	.	.	.	.	.	.	.	.	.	.	.	.	.	.	.	.	.	3.236e-05	0.0001	0	0	0	0	0	0	.	.	.	.	.	.	.	.
chr21	42840303	42840303	G	A	intronic	TMPRSS2	.	.	.	21q22.3	.	.	.	.	.	.	.	.	.	.	.	.	.	.	.	.	.	.	.	.	.	.	.	.	.	.	.	.	.	.	.	4.066e-06	6.548e-05	0	0	0	0	0	0
chr21	42840308	42840308	A	C	intronic	TMPRSS2	.	.	.	21q22.3	.	.	.	.	.	.	.	.	.	.	.	.	.	.	.	.	.	.	.	.	.	.	.	3.232e-05	0.0001	0	0	0	0	0	0	.	.	.	.	.	.	.	.
chr21	42840313	42840313	G	T	intronic	TMPRSS2	.	.	.	21q22.3	rs771701847	.	.	.	.	0.0001	.	.	.	.	.	0	0	0	0	0	0	0	0.0001	.	.	.	.	.	.	.	.	.	.	.	.	4.064e-05	0	0	0	0	0	0	0
chr21	42840325	42840325	G	A	exonic	TMPRSS2	.	stopgain	TMPRSS2:NM_001135099:exon12:c.C1423T:p.Q475X	21q22.3	rs772900547	.	.	.	.	0.0001	.	.	.	.	.	0	0.0001	0	0	0	0	0	0	.	.	.	.	.	.	.	.	.	.	.	.	4.062e-06	6.539e-05	0	0	0	0	0	0
chr21	42840325	42840325	G	C	exonic	TMPRSS2	.	nonsynonymous SNV	TMPRSS2:NM_001135099:exon12:c.C1423G:p.Q475E	21q22.3	.	.	.	.	.	.	.	.	.	.	.	.	.	.	.	.	.	.	.	.	.	.	.	3.232e-05	0	0	0	0	0	6.67e-05	0	.	.	.	.	.	.	.	.
chr21	42840334	42840334	C	T	exonic	TMPRSS2	.	nonsynonymous SNV	TMPRSS2:NM_001135099:exon12:c.G1414A:p.D472N	21q22.3	rs867186402	.	.	.	.	.	.	.	.	.	.	.	.	.	.	.	.	.	.	.	.	.	.	.	.	.	.	.	.	.	.	4.062e-06	0	0	0	0	0	8.954e-06	0
chr21	42840335	42840335	G	A	exonic	TMPRSS2	.	synonymous SNV	TMPRSS2:NM_001135099:exon12:c.C1413T:p.V471V	21q22.3	.	.	.	.	.	.	.	.	.	.	.	.	.	.	.	.	.	.	.	.	.	.	.	3.231e-05	0	0	0	0	0	6.672e-05	0	4.062e-06	0	0	0	5.798e-05	0	0	0
chr21	42840337	42840337	C	T	exonic	TMPRSS2	.	nonsynonymous SNV	TMPRSS2:NM_001135099:exon12:c.G1411A:p.V471I	21q22.3	.	.	.	.	.	.	.	.	.	.	.	.	.	.	.	.	.	.	.	.	.	.	.	.	.	.	.	.	.	.	.	4.062e-06	0	0	0	0	0	0	0.0002
chr21	42840337	42840337	C	G	exonic	TMPRSS2	.	nonsynonymous SNV	TMPRSS2:NM_001135099:exon12:c.G1411C:p.V471L	21q22.3	.	.	.	.	.	.	.	.	.	.	.	.	.	.	.	.	.	.	.	.	.	.	.	.	.	.	.	.	.	.	.	4.062e-06	0	0	0	0	0	8.955e-06	0
chr21	42840338	42840338	G	A	exonic	TMPRSS2	.	synonymous SNV	TMPRSS2:NM_001135099:exon12:c.C1410T:p.N470N	21q22.3	rs148988435	.	.	.	.	0.0008	.	.	.	.	.	0	0.0002	0	0.0003	0	0	0	0	0.0001	0.0002	.	.	9.692e-05	0.0003	0	0	0	0	0	0	7.311e-05	0.0001	0	0	0.0007	0	1.791e-05	0
chr21	42840339	42840339	T	C	exonic	TMPRSS2	.	nonsynonymous SNV	TMPRSS2:NM_001135099:exon12:c.A1409G:p.N470S	21q22.3	.	.	.	.	.	.	.	.	.	.	.	.	.	.	.	.	.	.	.	.	.	.	.	.	.	.	.	.	.	.	.	4.061e-06	0	0	0	5.798e-05	0	0	0
chr21	42840342	42840342	C	G	exonic	TMPRSS2	.	nonsynonymous SNV	TMPRSS2:NM_001135099:exon12:c.G1406C:p.G469A	21q22.3	rs570454392	.	.	.	.	0.0008	.	.	.	.	.	0	.	.	.	.	.	.	.	.	.	.	.	3.231e-05	0.0001	0	0	0	0	0	0	4.061e-06	6.536e-05	0	0	0	0	0	0
chr21	42840342	42840342	C	T	exonic	TMPRSS2	.	nonsynonymous SNV	TMPRSS2:NM_001135099:exon12:c.G1406A:p.G469E	21q22.3	rs570454392	.	.	.	.	0.0001	.	.	.	.	.	0	0	0	0.0001	0	0	0	0	.	.	.	.	.	.	.	.	.	.	.	.	4.061e-06	0	0	0	5.798e-05	0	0	0
chr21	42840347	42840347	C	G	exonic	TMPRSS2	.	synonymous SNV	TMPRSS2:NM_001135099:exon12:c.G1401C:p.L467L	21q22.3	.	.	.	.	.	.	.	.	.	.	.	.	.	.	.	.	.	.	.	.	.	.	.	.	.	.	.	.	.	.	.	4.061e-06	0	2.978e-05	0	0	0	0	0
chr21	42840349	42840349	G	A	exonic	TMPRSS2	.	synonymous SNV	TMPRSS2:NM_001135099:exon12:c.C1399T:p.L467L	21q22.3	rs759389629	.	.	.	.	0.0001	.	.	.	.	.	0	0	0.0001	0	0	0	0	0	.	.	.	.	.	.	.	.	.	.	.	.	1.624e-05	0	0.0001	0	0	0	0	0
chr21	42840350	42840350	G	T	exonic	TMPRSS2	.	nonsynonymous SNV	TMPRSS2:NM_001135099:exon12:c.C1398A:p.F466L	21q22.3	rs765092823	.	.	.	.	0.0001	.	.	.	.	.	0	0	0	0	0	0	0	0.0001	.	.	.	.	.	.	.	.	.	.	.	.	4.061e-06	0	0	0	0	0	0	0
chr21	42840354	42840354	C	T	exonic	TMPRSS2	.	nonsynonymous SNV	TMPRSS2:NM_001135099:exon12:c.G1394A:p.G465D	21q22.3	rs985509697	.	.	.	.	.	.	.	.	.	.	.	.	.	.	.	.	.	.	.	.	.	.	.	.	.	.	.	.	.	.	4.061e-06	0	0	0	0	0	8.954e-06	0
chr21	42840356	42840356	G	A	exonic	TMPRSS2	.	synonymous SNV	TMPRSS2:NM_001135099:exon12:c.C1392T:p.A464A	21q22.3	rs371012018	.	.	.	.	0.001	.	.	.	0.001	.	0.0001	0	0	0.0001	0	0	0	0.0004	0.0001	.	0.0001	.	3.231e-05	0	0	0	0	0	0	0.001	6.092e-05	0	0	0	5.798e-05	4.485e-05	2.686e-05	0
chr21	42840363	42840363	A	G	exonic	TMPRSS2	.	nonsynonymous SNV	TMPRSS2:NM_001135099:exon12:c.T1385C:p.I462T	21q22.3	rs762937012	.	.	.	.	0	.	.	.	.	.	0	0	0	0	0	0	0	0	.	.	.	.	.	.	.	.	.	.	.	.	4.061e-06	0	0	0	0	0	8.952e-06	0
chr21	42840367	42840367	T	C	exonic	TMPRSS2	.	nonsynonymous SNV	TMPRSS2:NM_001135099:exon12:c.A1381G:p.M461V	21q22.3	rs764135262	.	.	.	.	0.0001	.	.	.	.	.	0	0	0.0001	0	0	0	0	0	.	.	.	.	.	.	.	.	.	.	.	.	1.218e-05	0	5.956e-05	0	0	0	8.951e-06	0
chr21	42840374	42840374	T	C	exonic	TMPRSS2	.	synonymous SNV	TMPRSS2:NM_001135099:exon12:c.A1374G:p.T458T	21q22.3	rs143708397	.	.	.	.	0.0009	.	.	.	.	.	0	.	.	.	.	.	.	.	0.0003	0.0009	.	.	0.0002	0.0006	0	0	0	0	0	0	2.456e-05	0.0004	0	0	0	0	0	0
chr21	42840382	42840382	G	A	exonic	TMPRSS2	.	synonymous SNV	TMPRSS2:NM_001135099:exon12:c.C1366T:p.L456L	21q22.3	rs750691473	.	.	.	.	0	.	.	.	.	.	0	0	0	0	0	0	0	0	.	.	.	.	3.232e-05	0.0001	0	0	0	0	0	0	4.061e-06	0	0	0	0	0	8.951e-06	0
chr21	42840387	42840387	T	C	exonic	TMPRSS2	.	nonsynonymous SNV	TMPRSS2:NM_001135099:exon12:c.A1361G:p.D454G	21q22.3	rs756502093	.	.	.	.	0.0001	.	.	.	.	.	0	0	0	0.0001	0	0	0	0	.	.	.	.	.	.	.	.	.	.	.	.	4.061e-06	0	0	0	5.798e-05	0	0	0
chr21	42840390	42840390	T	C	exonic	TMPRSS2	.	nonsynonymous SNV	TMPRSS2:NM_001135099:exon12:c.A1358G:p.Y453C	21q22.3	.	.	.	.	.	.	.	.	.	.	.	.	.	.	.	.	.	.	.	.	.	.	.	.	.	.	.	.	.	.	.	4.061e-06	0	2.978e-05	0	0	0	0	0
chr21	42840392	42840392	G	T	exonic	TMPRSS2	.	synonymous SNV	TMPRSS2:NM_001135099:exon12:c.C1356A:p.V452V	21q22.3	.	.	.	.	.	.	.	.	.	.	.	.	.	.	.	.	.	.	.	.	.	.	.	3.232e-05	0	0	0	0	0	6.67e-05	0	.	.	.	.	.	.	.	.
chr21	42840394	42840394	C	T	exonic	TMPRSS2	.	nonsynonymous SNV	TMPRSS2:NM_001135099:exon12:c.G1354A:p.V452I	21q22.3	rs148125094	.	.	.	.	0.0015	.	.	.	.	.	0.0008	0.0001	0.0004	0	0.0014	0.001	0	0.0011	0.0011	0.0002	0.0015	.	0.0016	0.0001	0	0	0	0.0014	0.0028	0.001	0.0008	0.0002	0.0002	0	0	0.0015	0.0011	0.0009
chr21	42840396	42840396	T	C	exonic	TMPRSS2	.	nonsynonymous SNV	TMPRSS2:NM_001135099:exon12:c.A1352G:p.Y451C	21q22.3	.	.	.	.	.	.	.	.	.	.	.	.	.	.	.	.	.	.	.	.	.	.	.	3.231e-05	0	0	0	0	0	6.671e-05	0	.	.	.	.	.	.	.	.
chr21	42840398	42840398	T	C	exonic	TMPRSS2	.	synonymous SNV	TMPRSS2:NM_001135099:exon12:c.A1350G:p.R450R	21q22.3	rs893472530	.	.	.	.	.	.	.	.	.	.	.	.	.	.	.	.	.	.	.	.	.	.	3.231e-05	0	0	0	0	0	6.672e-05	0	4.061e-06	0	0	0	0	0	8.952e-06	0
chr21	42840402	42840402	C	T	exonic	TMPRSS2	.	nonsynonymous SNV	TMPRSS2:NM_001135099:exon12:c.G1346A:p.S449N	21q22.3	.	.	.	.	.	.	.	.	.	.	.	.	.	.	.	.	.	.	.	.	.	.	.	.	.	.	.	.	.	.	.	4.061e-06	0	0	0	0	0	8.952e-06	0
chr21	42840403	42840403	T	C	exonic	TMPRSS2	.	nonsynonymous SNV	TMPRSS2:NM_001135099:exon12:c.A1345G:p.S449G	21q22.3	rs749796459	.	.	.	.	0.0001	.	.	.	.	.	0	0.0001	0	0	0	0	0	0	.	.	.	.	.	.	.	.	.	.	.	.	4.061e-06	6.535e-05	0	0	0	0	0	0
chr21	42840408	42840408	C	T	exonic	TMPRSS2	.	nonsynonymous SNV	TMPRSS2:NM_001135099:exon12:c.G1340A:p.C447Y	21q22.3	rs755585488	.	.	.	.	0	.	.	.	.	.	0	0	0	0	0	0	0	0	.	.	.	.	.	.	.	.	.	.	.	.	4.061e-06	0	0	0	0	0	8.952e-06	0
chr21	42840413	42840413	C	T	exonic	TMPRSS2	.	synonymous SNV	TMPRSS2:NM_001135099:exon12:c.G1335A:p.Q445Q	21q22.3	.	.	.	.	.	.	.	.	.	.	.	.	.	.	.	.	.	.	.	.	.	.	.	.	.	.	.	.	.	.	.	4.061e-06	0	2.978e-05	0	0	0	0	0
chr21	42840414	42840414	T	C	exonic	TMPRSS2	.	nonsynonymous SNV	TMPRSS2:NM_001135099:exon12:c.A1334G:p.Q445R	21q22.3	rs777380293	.	.	.	.	0.0001	.	.	.	.	.	0	0	0	0	0	0	0	0.0001	.	.	.	.	.	.	.	.	.	.	.	.	1.218e-05	0	0	0	0	0	0	0
chr21	42840415	42840415	G	A	exonic	TMPRSS2	.	stopgain	TMPRSS2:NM_001135099:exon12:c.C1333T:p.Q445X	21q22.3	rs374056527	.	.	.	.	0.0002	.	.	.	.	.	.	.	.	.	.	.	.	.	0.0001	0.0002	.	.	.	.	.	.	.	.	.	.	4.061e-06	6.535e-05	0	0	0	0	0	0
chr21	42840417	42840417	G	A	exonic	TMPRSS2	.	nonsynonymous SNV	TMPRSS2:NM_001135099:exon12:c.C1331T:p.T444I	21q22.3	.	.	.	.	.	.	.	.	.	.	.	.	.	.	.	.	.	.	.	.	.	.	.	.	.	.	.	.	.	.	.	4.061e-06	0	0	0	0	0	8.952e-06	0
chr21	42840423	42840423	A	G	exonic	TMPRSS2	.	nonsynonymous SNV	TMPRSS2:NM_001135099:exon12:c.T1325C:p.I442T	21q22.3	rs746555310	.	.	.	.	0	.	.	.	.	.	0	0	0	0	0	0	0	0	.	.	.	.	3.232e-05	0	0	0	0	0.0003	0	0	1.624e-05	0	0	0	0	0	3.581e-05	0
chr21	42840424	42840424	T	A	exonic	TMPRSS2	.	nonsynonymous SNV	TMPRSS2:NM_001135099:exon12:c.A1324T:p.I442F	21q22.3	rs770435902	.	.	.	.	0.0001	.	.	.	.	.	0	0	0	0	0	0	0	0.0001	.	.	.	.	.	.	.	.	.	.	.	.	4.061e-06	0	0	0	0	0	0	0
chr21	42840424	42840424	T	C	exonic	TMPRSS2	.	nonsynonymous SNV	TMPRSS2:NM_001135099:exon12:c.A1324G:p.I442V	21q22.3	rs770435902	.	.	.	.	.	.	.	.	.	.	.	.	.	.	.	.	.	.	.	.	.	.	.	.	.	.	.	.	.	.	4.061e-06	0	0	0	0	0	0	0
chr21	42840425	42840425	G	A	exonic	TMPRSS2	.	synonymous SNV	TMPRSS2:NM_001135099:exon12:c.C1323T:p.L441L	21q22.3	rs776352407	.	.	.	.	0.0001	.	.	.	.	.	0	0.0001	0	0	0	0	0	0	.	.	.	.	3.232e-05	0.0001	0	0	0	0	0	0	4.061e-06	6.535e-05	0	0	0	0	0	0
chr21	42840432	42840432	A	G	exonic	TMPRSS2	.	nonsynonymous SNV	TMPRSS2:NM_001135099:exon12:c.T1316C:p.V439A	21q22.3	rs769565200	.	.	.	.	0	.	.	.	.	.	0	0	0	0	0	0	0	0	.	.	.	.	.	.	.	.	.	.	.	.	4.061e-06	0	0	0	0	0	8.952e-06	0
chr21	42840433	42840433	C	T	exonic	TMPRSS2	.	nonsynonymous SNV	TMPRSS2:NM_001135099:exon12:c.G1315A:p.V439M	21q22.3	rs775314341	.	.	.	.	0	.	.	.	.	.	0	0	0	0	0	0	0	0	.	.	.	.	.	.	.	.	.	.	.	.	4.061e-06	0	0	0	0	0	8.952e-06	0
chr21	42840443	42840443	G	A	exonic	TMPRSS2	.	synonymous SNV	TMPRSS2:NM_001135099:exon12:c.C1305T:p.N435N	21q22.3	rs1020870443	.	.	.	.	.	.	.	.	.	.	.	.	.	.	.	.	.	.	.	.	.	.	.	.	.	.	.	.	.	.	8.123e-06	0	5.956e-05	0	0	0	0	0
chr21	42840443	42840443	G	T	exonic	TMPRSS2	.	nonsynonymous SNV	TMPRSS2:NM_001135099:exon12:c.C1305A:p.N435K	21q22.3	.	.	.	.	.	.	.	.	.	.	.	.	.	.	.	.	.	.	.	.	.	.	.	.	.	.	.	.	.	.	.	.	.	.	.	.	.	.	.
chr21	42840459	42840459	G	C	exonic	TMPRSS2	.	nonsynonymous SNV	TMPRSS2:NM_001135099:exon12:c.C1289G:p.T430S	21q22.3	.	.	.	.	.	.	.	.	.	.	.	.	.	.	.	.	.	.	.	.	.	.	.	.	.	.	.	.	.	.	.	4.062e-06	0	0	0	0	0	8.956e-06	0
chr21	42840463	42840463	T	G	exonic	TMPRSS2	.	nonsynonymous SNV	TMPRSS2:NM_001135099:exon12:c.A1285C:p.K429Q	21q22.3	.	.	.	.	.	.	.	.	.	.	.	.	.	.	.	.	.	.	.	.	.	.	.	.	.	.	.	.	.	.	.	4.062e-06	0	0	0	0	0	8.956e-06	0
chr21	42840465	42840465	C	T	exonic	TMPRSS2	.	nonsynonymous SNV	TMPRSS2:NM_001135099:exon12:c.G1283A:p.G428E	21q22.3	rs762844469	.	.	.	.	0.0002	.	.	.	.	.	0	0	0.0002	0	0	0	0	0	.	.	.	.	.	.	.	.	.	.	.	.	2.032e-05	0	0.0001	0	0	0	0	0
chr21	42840466	42840466	C	T	splicing	TMPRSS2	NM_001135099:exon12:c.1283-1G>A;NM_005656:exon12:c.1172-1G>A	.	.	21q22.3	rs764048650	.	.	.	.	0	.	.	.	.	.	0	0	0	0	0	0	0	0	.	.	.	.	.	.	.	.	.	.	.	.	4.064e-06	0	0	0	0	0	8.959e-06	0
chr21	42840470	42840470	G	A	intronic	TMPRSS2	.	.	.	21q22.3	rs774246732	.	.	.	.	0	.	.	.	.	.	0	0	0	0	0	0	0	0	.	.	.	.	.	.	.	.	.	.	.	.	4.064e-06	0	0	0	0	0	8.962e-06	0
chr21	42840471	42840471	G	T	intronic	TMPRSS2	.	.	.	21q22.3	.	.	.	.	.	.	.	.	.	.	.	.	.	.	.	.	.	.	.	.	.	.	.	.	.	.	.	.	.	.	.	.	.	.	.	.	.	.	.
chr21	42840473	42840473	C	T	intronic	TMPRSS2	.	.	.	21q22.3	.	.	.	.	.	.	.	.	.	.	.	.	.	.	.	.	.	.	.	.	.	.	.	.	.	.	.	.	.	.	.	4.067e-06	0	0	0	0	0	8.967e-06	0
chr21	42840476	42840476	G	C	intronic	TMPRSS2	.	.	.	21q22.3	.	.	.	.	.	.	.	.	.	.	.	.	.	.	.	.	.	.	.	.	.	.	.	.	.	.	.	.	.	.	.	4.067e-06	0	2.979e-05	0	0	0	0	0
chr21	42840480	42840480	A	G	intronic	TMPRSS2	.	.	.	21q22.3	rs767565290	.	.	.	.	0.0001	.	.	.	.	.	0	0	0	0	0	0	0	0.0001	.	.	.	.	.	.	.	.	.	.	.	.	8.14e-06	0	0	0	0	0	0	0
chr21	42840482	42840484	TTG	-	intronic	TMPRSS2	.	.	.	21q22.3	rs761549281	.	.	.	.	0.0001	.	.	.	.	.	0	0	0	0	0	0	0	0	0.0001	.	0.0001	.	.	.	.	.	.	.	.	.	1.629e-05	0	0	0.0001	0	0	2.695e-05	0
chr21	42840485	42840485	T	A	intronic	TMPRSS2	.	.	.	21q22.3	.	.	.	.	.	.	.	.	.	.	.	.	.	.	.	.	.	.	.	.	.	.	.	.	.	.	.	.	.	.	.	4.073e-06	0	0	0	0	0	8.988e-06	0
chr21	42840485	42840485	T	C	intronic	TMPRSS2	.	.	.	21q22.3	.	.	.	.	.	.	.	.	.	.	.	.	.	.	.	.	.	.	.	.	.	.	.	.	.	.	.	.	.	.	.	4.073e-06	6.544e-05	0	0	0	0	0	0
chr21	42840486	42840486	T	C	intronic	TMPRSS2	.	.	.	21q22.3	.	.	.	.	.	.	.	.	.	.	.	.	.	.	.	.	.	.	.	.	.	.	.	6.47e-05	0	0	0	0	0	0.0001	0	.	.	.	.	.	.	.	.
chr21	42840489	42840489	G	T	intronic	TMPRSS2	.	.	.	21q22.3	.	.	.	.	.	.	.	.	.	.	.	.	.	.	.	.	.	.	.	.	.	.	.	.	.	.	.	.	.	.	.	4.078e-06	0	0	0	0	0	9.001e-06	0
chr21	42840490	42840490	C	T	intronic	TMPRSS2	.	.	.	21q22.3	rs765227753	.	.	.	.	0.0001	.	.	.	.	.	0.0001	0.0001	0	0	0	0.0001	0	0	.	.	.	.	6.469e-05	0	0	0	0	0	0.0001	0	5.713e-05	6.546e-05	0	0	0	0	0.0001	0
chr21	42840491	42840491	T	G	intronic	TMPRSS2	.	.	.	21q22.3	.	.	.	.	.	.	.	.	.	.	.	.	.	.	.	.	.	.	.	.	.	.	.	3.236e-05	0	0	0	0	0	6.68e-05	0	.	.	.	.	.	.	.	.
chr21	42840494	42840494	C	G	intronic	TMPRSS2	.	.	.	21q22.3	rs756459090	.	.	.	.	0.0008	.	.	.	.	.	0.0001	0	0	0.0008	0	0	0	0	.	.	.	.	0.0001	0	0	0	0.0025	0	0	0	4.904e-05	0	0	0	0.0007	0	0	0
chr21	42840495	42840495	A	T	intronic	TMPRSS2	.	.	.	21q22.3	rs370240530	.	.	.	.	0.0001	.	.	.	.	.	0	0	0	0	0	0	0	0	0.0001	.	0.0001	.	.	.	.	.	.	.	.	.	4.085e-06	0	0	0	0	0	9.021e-06	0
chr21	42840504	42840504	T	A	intronic	TMPRSS2	.	.	.	21q22.3	.	.	.	.	.	.	.	.	.	.	.	.	.	.	.	.	.	.	.	.	.	.	.	3.236e-05	0.0001	0	0	0	0	0	0	8.226e-06	0.0001	0	0	0	0	0	0
chr21	42840504	42840504	T	C	intronic	TMPRSS2	.	.	.	21q22.3	rs375874663	.	.	.	.	0.0032	.	.	.	.	.	0.0003	0.0029	0	0	0	0	0	0	0.0011	0.0032	.	.	0.0011	0.0039	0	0	0	0	0	0	0.0002	0.003	5.982e-05	0	0	0	0	0
chr21	42840506	42840506	C	T	intronic	TMPRSS2	.	.	.	21q22.3	.	.	.	.	.	.	.	.	.	.	.	.	.	.	.	.	.	.	.	.	.	.	.	.	.	.	.	.	.	.	.	4.14e-06	0	0	0	0	0	0	0
chr21	42840508	42840513	GCTCTC	-	intronic	TMPRSS2	.	.	.	21q22.3	.	.	.	.	.	.	.	.	.	.	.	.	.	.	.	.	.	.	.	.	.	.	.	.	.	.	.	.	.	.	.	4.133e-06	0	0	0	5.804e-05	0	0	0
chr21	42840513	42840513	C	T	intronic	TMPRSS2	.	.	.	21q22.3	rs755498487	.	.	.	.	0.0001	.	.	.	.	.	0	0	0	0	0	0.0001	0	0	.	.	.	.	3.236e-05	0	0	0	0	0	6.681e-05	0	1.67e-05	0	0	0	0	0	3.69e-05	0
chr21	42840516	42840516	A	G	intronic	TMPRSS2	.	.	.	21q22.3	rs375377276	.	.	.	.	0.0005	.	.	.	.	.	0.0003	0	0	0	0.0003	0.0005	0	0	0.0002	.	0.0002	.	.	.	.	.	.	.	.	.	0.0001	0	0	0	0	9.446e-05	0.0003	0.0002
chr21	42840522	42840522	A	G	intronic	TMPRSS2	.	.	.	21q22.3	rs1035278381	.	.	.	.	.	.	.	.	.	.	.	.	.	.	.	.	.	.	.	.	.	.	6.476e-05	0	0	0.0066	0	0	0	0	.	.	.	.	.	.	.	.
chr21	42840534	42840534	T	G	intronic	TMPRSS2	.	.	.	21q22.3	.	.	.	.	.	.	.	.	.	.	.	.	.	.	.	.	.	.	.	.	.	.	.	3.236e-05	0	0	0	0.0006	0	0	0	.	.	.	.	.	.	.	.
chr21	42842525	42842525	A	G	intronic	TMPRSS2	.	.	.	21q22.3	rs369619813	.	.	.	.	0.0008	.	.	.	.	.	0	0	0	0	0	0	0	0	0.0001	0.0002	.	.	3.231e-05	0	0	0	0	0	6.671e-05	0	2.593e-05	7.036e-05	3.143e-05	0	0	0	2.872e-05	0.0002
chr21	42842525	42842525	A	T	intronic	TMPRSS2	.	.	.	21q22.3	rs369619813	.	.	.	.	0	.	.	.	.	.	0	.	.	.	.	.	.	.	.	.	.	.	.	.	.	.	.	.	.	.	4.321e-06	0	0	0	0	0	9.573e-06	0
chr21	42842540	42842540	G	C	intronic	TMPRSS2	.	.	.	21q22.3	rs745512856	.	.	.	.	0.0003	.	.	.	.	.	0	0.0001	0.0003	0	0	0	0	0	.	.	.	.	.	.	.	.	.	.	.	.	2.925e-05	6.782e-05	0.0002	0	0	0	0	0
chr21	42842540	42842540	G	A	intronic	TMPRSS2	.	.	.	21q22.3	rs745512856	.	.	.	.	0	.	.	.	.	.	0	.	.	.	.	.	.	.	.	.	.	.	.	.	.	.	.	.	.	.	4.179e-06	6.782e-05	0	0	0	0	0	0
chr21	42842541	42842541	C	T	intronic	TMPRSS2	.	.	.	21q22.3	.	.	.	.	.	.	.	.	.	.	.	.	.	.	.	.	.	.	.	.	.	.	.	.	.	.	.	.	.	.	.	4.172e-06	0	0	0	0	0	0	0
chr21	42842542	42842542	C	G	intronic	TMPRSS2	.	.	.	21q22.3	.	.	.	.	.	.	.	.	.	.	.	.	.	.	.	.	.	.	.	.	.	.	.	.	.	.	.	.	.	.	.	.	.	.	.	.	.	.	.
chr21	42842543	42842543	C	T	intronic	TMPRSS2	.	.	.	21q22.3	rs78503214	.	.	.	.	0.036	0.0043	.	.	.	.	0.0032	0.036	0.0012	0	0	0.0001	0.0012	0	0.012	0.034	0.0003	0.022	0.0088	0.0306	0	0	0	0	0.0002	0.001	0.0024	0.0358	0.001	0	0	0	0.0001	0.0007
chr21	42842549	42842549	T	A	intronic	TMPRSS2	.	.	.	21q22.3	rs749103473	.	.	.	.	0.0001	.	.	.	.	.	0.0001	0	0	0	0	0.0001	0	0	.	.	.	.	3.23e-05	0	0	0	0	0	6.668e-05	0	7.408e-05	6.652e-05	0.0002	0.0001	0	0	9.999e-05	0
chr21	42842550	42842550	C	T	intronic	TMPRSS2	.	.	.	21q22.3	rs768933116	.	.	.	.	.	.	.	.	.	.	.	.	.	.	.	.	.	.	.	.	.	.	.	.	.	.	.	.	.	.	8.226e-06	0	0	0	0	0	1.817e-05	0
chr21	42842551	42842551	C	T	intronic	TMPRSS2	.	.	.	21q22.3	rs768521672	.	.	.	.	0.0001	.	.	.	.	.	0	0	0	0	0	0	0	0.0001	.	.	.	.	.	.	.	.	.	.	.	.	4.112e-06	0	0	0	0	0	0	0
chr21	42842553	42842553	G	A	intronic	TMPRSS2	.	.	.	21q22.3	rs774346118	.	.	.	.	0.0001	.	.	.	.	.	0	0	0.0001	0	0	0	0	0	.	.	.	.	.	.	.	.	.	.	.	.	1.643e-05	0	0.0001	0	0	0	0	0
chr21	42842563	42842563	G	A	intronic	TMPRSS2	.	.	.	21q22.3	rs761719581	.	.	.	.	0.0001	.	.	.	.	.	0	0	0.0001	0	0	0	0	0	.	.	.	.	.	.	.	.	.	.	.	.	8.179e-06	0	2.989e-05	0	0	0	9.03e-06	0
chr21	42842567	42842567	A	T	intronic	TMPRSS2	.	.	.	21q22.3	rs569186960	.	.	.	.	0.0008	.	.	.	.	.	0	0.0001	0	0	0	0	0	0	.	.	.	.	.	.	.	.	.	.	.	.	4.083e-06	6.582e-05	0	0	0	0	0	0
chr21	42842570	42842570	C	G	intronic	TMPRSS2	.	.	.	21q22.3	rs372285785	.	.	.	.	0.0009	.	.	.	.	.	0	0.0005	0	0	0	0	0	0	0.0003	0.0009	.	.	3.229e-05	0.0001	0	0	0	0	0	0	1.633e-05	0.0003	0	0	0	0	0	0
chr21	42842572	42842572	C	T	intronic	TMPRSS2	.	.	.	21q22.3	rs375291655	.	.	.	.	.	.	.	.	.	.	.	.	.	.	.	.	.	.	.	.	.	.	.	.	.	.	.	.	.	.	4.08e-06	6.575e-05	0	0	0	0	0	0
chr21	42842572	42842572	C	G	intronic	TMPRSS2	.	.	.	21q22.3	rs375291655	.	.	.	.	0.0001	.	.	.	.	.	0	0	0	0	0	0	0	0	0.0001	.	0.0001	.	.	.	.	.	.	.	.	.	8.159e-06	0	0	0	0	0	1.802e-05	0
chr21	42842579	42842579	C	T	exonic	TMPRSS2	.	synonymous SNV	TMPRSS2:NM_001135099:exon11:c.G1278A:p.E426E	21q22.3	rs766733421	.	.	.	.	0.0001	.	.	.	.	.	0	0	0	0.0001	0	0	0	0	.	.	.	.	.	.	.	.	.	.	.	.	.	.	.	.	.	.	.	.
chr21	42842580	42842580	T	G	exonic	TMPRSS2	.	nonsynonymous SNV	TMPRSS2:NM_001135099:exon11:c.A1277C:p.E426A	21q22.3	rs754201785	.	.	.	.	0	.	.	.	.	.	0	0	0	0	0	0	0	0	.	.	.	.	.	.	.	.	.	.	.	.	8.153e-06	0	0	0	0	0	1.8e-05	0
chr21	42842584	42842584	C	T	exonic	TMPRSS2	.	nonsynonymous SNV	TMPRSS2:NM_001135099:exon11:c.G1273A:p.E425K	21q22.3	rs147233451	.	.	.	.	0.0008	.	.	.	.	.	0	0.0001	0	0	0	0	0	0	0.0001	0.0002	.	.	3.23e-05	0	0	0	0	0	6.666e-05	0	1.223e-05	6.574e-05	2.982e-05	0	0	0	9.002e-06	0
chr21	42842585	42842585	G	A	exonic	TMPRSS2	.	synonymous SNV	TMPRSS2:NM_001135099:exon11:c.C1272T:p.T424T	21q22.3	rs146132415	.	.	.	.	0.0038	.	.	.	.	.	0.0004	0.0011	0.0027	0	0	0	0	0	0.0005	0.0016	.	.	0.0004	0.001	0.0036	0	0	0.0003	0	0	0.0004	0.0013	0.0025	0	0	0	9.001e-06	0
chr21	42842587	42842587	T	C	exonic	TMPRSS2	.	nonsynonymous SNV	TMPRSS2:NM_001135099:exon11:c.A1270G:p.T424A	21q22.3	rs753235785	.	.	.	.	0.0001	.	.	.	.	.	0	0	0	0.0001	0	0	0	0	.	.	.	.	.	.	.	.	.	.	.	.	8.151e-06	0	0	0	5.802e-05	0	8.999e-06	0
chr21	42842589	42842589	G	A	exonic	TMPRSS2	.	nonsynonymous SNV	TMPRSS2:NM_001135099:exon11:c.C1268T:p.A423V	21q22.3	rs758880900	.	.	.	.	0	.	.	.	.	.	0	0	0	0	0	0	0	0	.	.	.	.	.	.	.	.	.	.	.	.	4.078e-06	0	0	0	0	0	9.002e-06	0
chr21	42842589	42842589	C	-	exonic	TMPRSS2	.	frameshift deletion	TMPRSS2:NM_001135099:exon11:c.1268delC:p.T424Pfs*11	21q22.3	.	.	.	.	.	.	.	.	.	.	.	.	.	.	.	.	.	.	.	.	.	.	.	.	.	.	.	.	.	.	.	.	.	.	.	.	.	.	.
chr21	42842590	42842590	C	T	exonic	TMPRSS2	.	nonsynonymous SNV	TMPRSS2:NM_001135099:exon11:c.G1267A:p.A423T	21q22.3	rs369579311	.	.	.	.	0.0003	.	.	.	.	.	0	0.0003	0	0	0	0	0	0	0.0001	0.0002	.	.	9.687e-05	0.0003	0	0	0	0	0	0	2.039e-05	0.0003	0	0	0	0	0	0
chr21	42842591	42842591	C	T	exonic	TMPRSS2	.	synonymous SNV	TMPRSS2:NM_001135099:exon11:c.G1266A:p.G422G	21q22.3	rs61735794	.	.	.	.	0.03	0.011	.	0.03	0.0051	0.0510204	0.021	0.0046	0.012	0.0001	0.029	0.029	0.03	0.011	0.021	0.0039	0.029	.	0.0224	0.0048	0.0167	0.0199	0	0.0343	0.032	0.0305	0.0206	0.0041	0.013	0.0215	5.803e-05	0.0293	0.029	0.0227
chr21	42842593	42842593	C	T	exonic	TMPRSS2	.	nonsynonymous SNV	TMPRSS2:NM_001135099:exon11:c.G1264A:p.G422R	21q22.3	.	.	.	.	.	.	.	.	.	.	.	.	.	.	.	.	.	.	.	.	.	.	.	.	.	.	.	.	.	.	.	4.074e-06	0	0	0	5.802e-05	0	0	0
chr21	42842594	42842594	C	T	exonic	TMPRSS2	.	stopgain	TMPRSS2:NM_001135099:exon11:c.G1263A:p.W421X	21q22.3	.	.	.	.	.	.	.	.	.	.	.	.	.	.	.	.	.	.	.	.	.	.	.	.	.	.	.	.	.	.	.	4.074e-06	0	0	0	0	0	0	0
chr21	42842595	42842595	C	A	exonic	TMPRSS2	.	nonsynonymous SNV	TMPRSS2:NM_001135099:exon11:c.G1262T:p.W421L	21q22.3	.	.	.	.	.	.	.	.	.	.	.	.	.	.	.	.	.	.	.	.	.	.	.	.	.	.	.	.	.	.	.	4.074e-06	0	0	0	0	0	8.995e-06	0
chr21	42842595	42842595	C	T	exonic	TMPRSS2	.	stopgain	TMPRSS2:NM_001135099:exon11:c.G1262A:p.W421X	21q22.3	.	.	.	.	.	.	.	.	.	.	.	.	.	.	.	.	.	.	.	.	.	.	.	.	.	.	.	.	.	.	.	8.148e-06	0	0	0	0	0	0	0
chr21	42842599	42842599	C	T	exonic	TMPRSS2	.	nonsynonymous SNV	TMPRSS2:NM_001135099:exon11:c.G1258A:p.G420R	21q22.3	rs755712060	.	.	.	.	0.0001	.	.	.	.	.	0	0	0	0	0	0	0	0.0001	.	.	.	.	3.228e-05	0	0	0	0	0	6.662e-05	0	1.222e-05	0	0	0	0	4.502e-05	8.995e-06	0
chr21	42842600	42842600	G	A	exonic	TMPRSS2	.	synonymous SNV	TMPRSS2:NM_001135099:exon11:c.C1257T:p.S419S	21q22.3	rs779695423	.	.	.	.	0.0001	.	.	.	.	.	0	0	0.0001	0	0	0	0	0	.	.	.	.	.	.	.	.	.	.	.	.	1.63e-05	0	8.945e-05	0	0	0	8.994e-06	0
chr21	42842603	42842603	A	G	exonic	TMPRSS2	.	synonymous SNV	TMPRSS2:NM_001135099:exon11:c.T1254C:p.I418I	21q22.3	rs749014829	.	.	.	.	0	.	.	.	.	.	0	0	0	0	0	0	0	0	.	.	.	.	.	.	.	.	.	.	.	.	8.146e-06	0	0	0	0	0	1.798e-05	0
chr21	42842604	42842604	A	G	exonic	TMPRSS2	.	nonsynonymous SNV	TMPRSS2:NM_001135099:exon11:c.T1253C:p.I418T	21q22.3	rs768489325	.	.	.	.	0.0001	.	.	.	.	.	0	0	0	0.0001	0	0	0	0	.	.	.	.	.	.	.	.	.	.	.	.	4.073e-06	0	0	0	5.802e-05	0	0	0
chr21	42842606	42842606	C	T	exonic	TMPRSS2	.	stopgain	TMPRSS2:NM_001135099:exon11:c.G1251A:p.W417X	21q22.3	rs778628616	.	.	.	.	0	.	.	.	.	.	0	0	0	0	0	0	0	0	.	.	.	.	.	.	.	.	.	.	.	.	4.073e-06	0	0	0	0	0	8.991e-06	0
chr21	42842618	42842618	T	C	exonic	TMPRSS2	.	synonymous SNV	TMPRSS2:NM_001135099:exon11:c.A1239G:p.E413E	21q22.3	rs748092541	.	.	.	.	0.0001	.	.	.	.	.	0	0.0001	0	0.0001	0	0	0	0	.	.	.	.	.	.	.	.	.	.	.	.	8.145e-06	6.56e-05	0	0	5.802e-05	0	0	0
chr21	42842623	42842623	G	A	exonic	TMPRSS2	.	nonsynonymous SNV	TMPRSS2:NM_001135099:exon11:c.C1234T:p.P412S	21q22.3	rs61735795	.	.	.	.	0.0032	.	.	.	.	.	0.0003	0.0028	0	0	0	0	0	0	0.0011	0.0032	.	.	0.0011	0.004	0	0	0	0	0	0	0.0002	0.003	5.958e-05	0	0	0	8.989e-06	0
chr21	42842626	42842626	G	A	exonic	TMPRSS2	.	stopgain	TMPRSS2:NM_001135099:exon11:c.C1231T:p.Q411X	21q22.3	.	.	.	.	.	.	.	.	.	.	.	.	.	.	.	.	.	.	.	.	.	.	.	.	.	.	.	.	.	.	.	4.074e-06	0	0	0	0	0	8.99e-06	0
chr21	42842631	42842631	A	C	exonic	TMPRSS2	.	nonsynonymous SNV	TMPRSS2:NM_001135099:exon11:c.T1226G:p.M409R	21q22.3	rs760855051	.	.	.	.	0	.	.	.	.	.	0	0	0	0	0	0	0	0	.	.	.	.	.	.	.	.	.	.	.	.	4.074e-06	0	0	0	0	0	8.988e-06	0
chr21	42842633	42842633	C	G	exonic	TMPRSS2	.	nonsynonymous SNV	TMPRSS2:NM_001135099:exon11:c.G1224C:p.M408I	21q22.3	.	.	.	.	.	.	.	.	.	.	.	.	.	.	.	.	.	.	.	.	.	.	.	.	.	.	.	.	.	.	.	4.076e-06	0	0	0	0	0	8.989e-06	0
chr21	42842635	42842635	T	C	exonic	TMPRSS2	.	nonsynonymous SNV	TMPRSS2:NM_001135099:exon11:c.A1222G:p.M408V	21q22.3	.	.	.	.	.	.	.	.	.	.	.	.	.	.	.	.	.	.	.	.	.	.	.	.	.	.	.	.	.	.	.	8.154e-06	0	0	0	0	0	0	0
chr21	42842636	42842636	G	A	exonic	TMPRSS2	.	synonymous SNV	TMPRSS2:NM_001135099:exon11:c.C1221T:p.G407G	21q22.3	.	.	.	.	.	.	.	.	.	.	.	.	.	.	.	.	.	.	.	.	.	.	.	.	.	.	.	.	.	.	.	8.158e-06	0	0	0	0	0	1.798e-05	0
chr21	42842641	42842641	G	A	exonic	TMPRSS2	.	nonsynonymous SNV	TMPRSS2:NM_001135099:exon11:c.C1216T:p.P406S	21q22.3	rs771215356	.	.	.	.	0	.	.	.	.	.	0	0	0	0	0	0	0	0	.	.	.	.	.	.	.	.	.	.	.	.	4.082e-06	0	0	0	0	0	8.994e-06	0
chr21	42842654	42842654	C	A	exonic	TMPRSS2	.	synonymous SNV	TMPRSS2:NM_001135099:exon11:c.G1203T:p.V401V	21q22.3	.	.	.	.	.	.	.	.	.	.	.	.	.	.	.	.	.	.	.	.	.	.	.	.	.	.	.	.	.	.	.	4.097e-06	0	0	0	0	0	9.013e-06	0
chr21	42842654	42842654	C	T	exonic	TMPRSS2	.	synonymous SNV	TMPRSS2:NM_001135099:exon11:c.G1203A:p.V401V	21q22.3	rs140121827	.	.	.	.	0.003	.	0.003	.	.	.	0.0001	0	0	0.0017	0	0	0	0	.	.	.	.	6.459e-05	0	0	0	0.0012	0	0	0	0.0001	0	0	0	0.0015	0	0	0
chr21	42842656	42842656	C	A	exonic	TMPRSS2	.	nonsynonymous SNV	TMPRSS2:NM_001135099:exon11:c.G1201T:p.V401L	21q22.3	.	.	.	.	.	.	.	.	.	.	.	.	.	.	.	.	.	.	.	.	.	.	.	3.231e-05	0.0001	0	0	0	0	0	0	.	.	.	.	.	.	.	.
chr21	42842658	42842667	GGTTTCACTA	-	exonic	TMPRSS2	.	frameshift deletion	TMPRSS2:NM_001135099:exon11:c.1190_1199del:p.L397Qfs*9	21q22.3	.	.	.	.	.	.	.	.	.	.	.	.	.	.	.	.	.	.	.	.	.	.	.	.	.	.	.	.	.	.	.	4.076e-06	0	0	0	0	0	8.993e-06	0
chr21	42842665	42842665	C	A	exonic	TMPRSS2	.	nonsynonymous SNV	TMPRSS2:NM_001135099:exon11:c.G1192T:p.V398L	21q22.3	.	.	.	.	.	.	.	.	.	.	.	.	.	.	.	.	.	.	.	.	.	.	.	.	.	.	.	.	.	.	.	4.118e-06	0	0	0	5.823e-05	0	0	0
chr21	42842673	42842673	G	A	intronic	TMPRSS2	.	.	.	21q22.3	rs759896252	.	.	.	.	0	.	.	.	.	.	0	0	0	0	0	0	0	0	.	.	.	.	3.231e-05	0	0	0	0	0	6.67e-05	0	0	0	0	0	0	0	0	0
chr21	42842679	42842679	A	G	intronic	TMPRSS2	.	.	.	21q22.3	.	.	.	.	.	.	.	.	.	.	.	.	.	.	.	.	.	.	.	.	.	.	.	3.235e-05	0	0	0	0	0	6.682e-05	0	.	.	.	.	.	.	.	.
chr21	42842680	42842680	G	A	intronic	TMPRSS2	.	.	.	21q22.3	rs373734944	.	.	.	.	0.0005	.	.	.	.	.	0	0.0001	0	0	0	0	0	0	0.0002	0.0005	.	.	.	.	.	.	.	.	.	.	4.217e-06	6.693e-05	0	0	0	0	0	0
chr21	42842681	42842681	A	G	intronic	TMPRSS2	.	.	.	21q22.3	.	.	.	.	.	.	.	.	.	.	.	.	.	.	.	.	.	.	.	.	.	.	.	3.235e-05	0	0	0	0	0	6.682e-05	0	.	.	.	.	.	.	.	.
chr21	42842682	42842682	A	T	intronic	TMPRSS2	.	.	.	21q22.3	.	.	.	.	.	.	.	.	.	.	.	.	.	.	.	.	.	.	.	.	.	.	.	.	.	.	.	.	.	.	.	4.234e-06	0	0	0	0	0	9.25e-06	0
chr21	42842693	42842694	AG	-	intronic	TMPRSS2	.	.	.	21q22.3	rs772851361	.	.	.	.	0	.	.	.	.	.	0	0	0	0	0	0	0	0	.	.	.	.	.	.	.	.	.	.	.	.	9.593e-06	0	0	0	0	0	2.161e-05	0
chr21	42842693	42842693	A	C	intronic	TMPRSS2	.	.	.	21q22.3	rs376648381	.	.	.	.	0.0003	.	.	.	.	.	0.0001	0	0	0	0	0.0001	0	0	0.0002	.	0.0003	.	8.597e-05	0	0	0	0	0	0.0002	0	0.0001	0.0002	0	0	0	0	0.0002	0
chr21	42842695	42842695	T	A	intronic	TMPRSS2	.	.	.	21q22.3	rs763475763	.	.	.	.	0.0001	.	.	.	.	.	0	0	0.0001	0	0	0	0	0	.	.	.	.	6.46e-05	0	0.0024	0	0	0	0	0	8.251e-06	0	5.993e-05	0	0	0	0	0
chr21	42842696	42842696	G	A	intronic	TMPRSS2	.	.	.	21q22.3	rs368754334	.	.	.	.	0.0005	.	.	.	.	.	0.0002	0	0	0	0	0.0004	0	0	0.0003	.	0.0005	.	0.0003	0.0004	0	0	0	0	0.0004	0	0.0002	0	0	0	0	0	0.0005	0.0005
chr21	42842702	42842702	G	A	intronic	TMPRSS2	.	.	.	21q22.3	rs755625876	.	.	.	.	0.0002	.	.	.	.	.	0	0.0002	0	0	0	0	0	0	.	.	.	.	.	.	.	.	.	.	.	.	8.229e-06	0.0001	0	0	0	0	0	0
chr21	42842704	42842704	C	A	intronic	TMPRSS2	.	.	.	21q22.3	rs374517260	.	.	.	.	0.0001	.	.	.	.	.	0.0001	.	.	.	.	.	.	.	.	.	.	.	.	.	.	.	.	.	.	.	3.036e-05	0	9.608e-05	0	0	0	2.795e-05	0
chr21	42842704	42842704	C	T	intronic	TMPRSS2	.	.	.	21q22.3	rs374517260	.	.	.	.	0.0008	.	.	.	.	.	0.0002	0.0003	0	0.0005	0.0008	0.0001	0	0	0.0001	0.0002	.	.	0.0001	0.0003	0	0	0	0	0	0	9.108e-05	0.0001	0	0	0.0003	0.0002	8.384e-05	0.0004
chr21	42842705	42842705	G	A	intronic	TMPRSS2	.	.	.	21q22.3	rs143712818	.	.	.	.	0.0001	.	.	.	.	.	0.0001	.	.	.	.	.	.	.	.	.	.	.	9.689e-05	0.0001	0	0	0	0	0.0001	0	3.776e-05	0.0002	0	0	0	0	5.494e-05	0
chr21	42842705	42842705	G	T	intronic	TMPRSS2	.	.	.	21q22.3	rs143712818	.	.	.	.	0.018	0.0014	.	.	.	.	0.0015	0.018	0.0004	0	0	0	0.0011	0	0.0055	0.016	0.0001	0.011	0.0038	0.0133	0.0012	0	0	0	6.667e-05	0.001	0.0012	0.0168	0.0007	0	0	0	9.157e-06	0.0004
chr21	42842706	42842706	G	A	intronic	TMPRSS2	.	.	.	21q22.3	rs747920935	.	.	.	.	0	.	.	.	.	.	0	0	0	0	0	0	0	0	.	.	.	.	.	.	.	.	.	.	.	.	1.693e-05	0	0	0	0	0	3.688e-05	0
chr21	42842713	42842713	-	CTAAGGCCTCGGG	intronic	TMPRSS2	.	.	.	21q22.3	rs112132031	.	.	.	.	0.99	0.75	0.65	0.98	0.92	.	0.91	0.83	0.65	0.66	0.99	0.99	0.96	0.94	0.93	0.83	0.98	0.011	0.919	0.838	0.7314	0.9867	0.6663	0.992	0.9827	0.9612	.	.	.	.	.	.	.	.
chr21	42842713	42842713	-	CTAAGGCCTTGGG	intronic	TMPRSS2	.	.	.	21q22.3	.	.	.	.	.	0	.	.	.	.	.	0	.	.	.	.	.	.	.	.	.	.	.	3.238e-05	0	0	0	0	0	6.684e-05	0	.	.	.	.	.	.	.	.
chr21	42842713	42842713	-	CTAAGGCCTCAGG	intronic	TMPRSS2	.	.	.	21q22.3	.	.	.	.	.	.	.	.	.	.	.	.	.	.	.	.	.	.	.	.	.	.	.	3.238e-05	0	0	0	0	0	6.684e-05	0	.	.	.	.	.	.	.	.
chr21	42842716	42842716	-	AGGCCTCGGGC	intronic	TMPRSS2	.	.	.	21q22.3	rs11267899	.	.	.	.	0.0006	.	.	.	.	.	0.0001	0	0	0.0006	0.0002	0	0	0	.	.	.	.	.	.	.	.	.	.	.	.	9.513e-06	7.732e-05	0	0	6.41e-05	0	0	0
chr21	42842716	42842716	-	AGGCCTCGGGCTG	intronic	TMPRSS2	.	.	.	21q22.3	rs11267899	.	.	.	.	0.0001	.	.	.	.	.	0.0001	.	.	.	.	.	.	.	.	.	.	.	0.0001	0	0	0	0	0.0011	0	0	0.0001	7.732e-05	0	0	0	0.0013	3.147e-05	0
chr21	42842717	42842723	TGTCTCC	-	intronic	TMPRSS2	.	.	.	21q22.3	rs765660338	.	.	.	.	0.0006	.	.	.	.	.	0.0001	0	0	0.0006	0.0002	0	0	0	.	.	.	.	.	.	.	.	.	.	.	.	4.757e-06	0	3.195e-05	0	0	0	0	0
chr21	42842717	42842717	T	A	intronic	TMPRSS2	.	.	.	21q22.3	rs777860329	.	.	.	.	0.0088	.	.	.	.	.	0.0025	0.0088	0.0014	0.0022	0	0	.	0	.	.	.	.	.	.	.	.	.	.	.	.	0.0007	0.0028	0.0004	0	0.0004	0.02	0	0
chr21	42842718	42842718	G	T	intronic	TMPRSS2	.	.	.	21q22.3	rs747014475	.	.	.	.	0	.	.	.	.	.	0	.	.	.	.	.	.	.	.	.	.	.	.	.	.	.	.	.	.	.	4.724e-06	0	0	0	0	0	0	0
chr21	42842718	42842718	-	GCC	intronic	TMPRSS2	.	.	.	21q22.3	rs777660572	.	.	.	.	0.0004	.	.	.	.	.	0.0001	0.0004	0.0002	0.0003	0	0	0	0	.	.	.	.	.	.	.	.	.	.	.	.	1.89e-05	7.697e-05	3.19e-05	0	6.426e-05	7.349e-05	0	0
chr21	42842738	42842738	C	T	intronic	TMPRSS2	.	.	.	21q22.3	.	.	.	.	.	.	.	.	.	.	.	.	.	.	.	.	.	.	.	.	.	.	.	6.458e-05	0	0.0012	0	0.0006	0	0	0	.	.	.	.	.	.	.	.
chr21	42842740	42842740	T	A	intronic	TMPRSS2	.	.	.	21q22.3	rs573482152	.	.	.	.	0.001	.	.	.	0.001	.	.	.	.	.	.	.	.	.	.	.	.	.	6.457e-05	0	0	0	0	0	0	0.002	.	.	.	.	.	.	.	.
chr21	42842744	42842744	G	A	intronic	TMPRSS2	.	.	.	21q22.3	.	.	.	.	.	.	.	.	.	.	.	.	.	.	.	.	.	.	.	.	.	.	.	3.24e-05	0	0	0	0	0	6.695e-05	0	.	.	.	.	.	.	.	.
chr21	42842746	42842746	C	T	intronic	TMPRSS2	.	.	.	21q22.3	.	.	.	.	.	.	.	.	.	.	.	.	.	.	.	.	.	.	.	.	.	.	.	3.237e-05	0.0001	0	0	0	0	0	0	.	.	.	.	.	.	.	.
chr21	42843679	42843679	C	T	intronic	TMPRSS2	.	.	.	21q22.3	rs191441931	.	.	.	.	0.0015	.	.	.	.	.	.	.	.	.	.	.	.	.	.	.	.	.	6.457e-05	0.0002	0	0	0	0	0	0	.	.	.	.	.	.	.	.
chr21	42843682	42843682	C	T	intronic	TMPRSS2	.	.	.	21q22.3	.	.	.	.	.	.	.	.	.	.	.	.	.	.	.	.	.	.	.	.	.	.	.	3.229e-05	0.0001	0	0	0	0	0	0	.	.	.	.	.	.	.	.
chr21	42843687	42843687	C	G	intronic	TMPRSS2	.	.	.	21q22.3	rs776901228	.	.	.	.	0.0001	.	.	.	.	.	0	0	0	0.0001	0	0	0	0	.	.	.	.	.	.	.	.	.	.	.	.	.	.	.	.	.	.	.	.
chr21	42843687	42843687	-	T	intronic	TMPRSS2	.	.	.	21q22.3	rs893107172	.	.	.	.	.	.	.	.	.	.	.	.	.	.	.	.	.	.	.	.	.	.	.	.	.	.	.	.	.	.	4.833e-06	0	0	0	0	0	0	0.0002
chr21	42843688	42843688	T	C	intronic	TMPRSS2	.	.	.	21q22.3	rs370818663	.	.	.	.	0.0005	.	.	.	.	.	0	0.0004	0	0	0	0	0	0	0.0002	0.0005	.	.	0.0002	0.0006	0	0	0	0	0	0	3.367e-05	0.0005	0	0	0	0	0	0
chr21	42843689	42843689	T	G	intronic	TMPRSS2	.	.	.	21q22.3	.	.	.	.	.	.	.	.	.	.	.	.	.	.	.	.	.	.	.	.	.	.	.	.	.	.	.	.	.	.	.	4.795e-06	0	0	0	0	4.971e-05	0	0
chr21	42843692	42843692	A	C	intronic	TMPRSS2	.	.	.	21q22.3	rs373520441	.	.	.	.	0.0001	.	.	.	.	.	0	0	0	0	0	0	0	0	0.0001	.	0.0001	.	.	.	.	.	.	.	.	.	4.766e-06	0	0	0	0	0	1.014e-05	0
chr21	42843695	42843695	T	C	intronic	TMPRSS2	.	.	.	21q22.3	rs763238494	.	.	.	.	0.0002	.	.	.	.	.	0	0	0.0002	0	0	0	0	0	.	.	.	.	.	.	.	.	.	.	.	.	1.413e-05	0	3.754e-05	0	0	0	2.007e-05	0
chr21	42843703	42843703	A	T	intronic	TMPRSS2	.	.	.	21q22.3	rs370478006	.	.	.	.	.	.	.	.	.	.	.	.	.	.	.	.	.	.	.	.	.	.	.	.	.	.	.	.	.	.	4.565e-06	0	0	0	0	0	0	0
chr21	42843704	42843704	C	A	intronic	TMPRSS2	.	.	.	21q22.3	rs376752614	.	.	.	.	0.0038	.	.	.	0.002	.	0.0004	0	0	0	0	0	0	0.0038	.	.	.	.	6.458e-05	0.0001	0	0	0	0	0	0.001	0.0003	0	0	0	0	0	0	0.0008
chr21	42843706	42843706	T	A	intronic	TMPRSS2	.	.	.	21q22.3	rs774835280	.	.	.	.	0.0001	.	.	.	.	.	0	0.0001	0	0	0	0	0	0	.	.	.	.	.	.	.	.	.	.	.	.	4.536e-06	6.743e-05	0	0	0	0	0	0
chr21	42843708	42843708	C	T	intronic	TMPRSS2	.	.	.	21q22.3	rs534591508	.	.	.	.	0.001	.	.	.	0.001	.	0	0	0	0	0	0	0	0.0004	.	.	.	.	.	.	.	.	.	.	.	.	3.626e-05	0	0	0	0	0	9.707e-06	0
chr21	42843713	42843713	C	G	intronic	TMPRSS2	.	.	.	21q22.3	rs182796345	.	.	.	.	0.001	.	0.001	.	.	.	0	0	0	0.0001	0	0	0	0	.	.	.	.	.	.	.	.	.	.	.	.	4.397e-06	0	0	0	6.086e-05	0	0	0
chr21	42843715	42843715	A	T	intronic	TMPRSS2	.	.	.	21q22.3	.	.	.	.	.	.	.	.	.	.	.	.	.	.	.	.	.	.	.	.	.	.	.	.	.	.	.	.	.	.	.	4.329e-06	0	0	0	0	0	9.399e-06	0
chr21	42843722	42843722	G	A	intronic	TMPRSS2	.	.	.	21q22.3	rs376728899	.	.	.	.	0.0016	.	.	.	.	.	0.0001	0.0016	0	0.0001	0	0	0	0	0.0005	0.0016	.	.	0.0005	0.0017	0	0	0	0	0	0	0.0001	0.0015	0.0002	0	5.93e-05	0	9.202e-06	0.0002
chr21	42843728	42843728	C	T	intronic	TMPRSS2	.	.	.	21q22.3	rs370927492	.	.	.	.	0.001	.	.	.	0.001	.	0	0	0	0.0001	0.0002	0	0	0	.	.	.	.	.	.	.	.	.	.	.	.	2.079e-05	0	3.079e-05	0	5.882e-05	4.531e-05	1.826e-05	0
chr21	42843728	42843728	C	G	intronic	TMPRSS2	.	.	.	21q22.3	rs370927492	.	.	.	.	0.0001	.	.	.	.	.	0	.	.	.	.	.	.	.	0.0001	.	0.0001	.	.	.	.	.	.	.	.	.	4.157e-06	0	0	0	0	0	9.129e-06	0
chr21	42843729	42843729	G	A	intronic	TMPRSS2	.	.	.	21q22.3	rs542865477	.	.	.	.	0.001	.	.	.	0.001	.	0	0.0001	0	0	0	0	0	0.0001	.	.	.	.	3.229e-05	0	0	0	0	0	6.663e-05	0	2.076e-05	6.593e-05	0	0	0	0	2.735e-05	0
chr21	42843733	42843733	C	T	exonic	TMPRSS2	.	nonsynonymous SNV	TMPRSS2:NM_001135099:exon10:c.G1186A:p.D396N	21q22.3	rs758128660	.	.	.	.	0.0001	.	.	.	.	.	0	0	0	0.0001	0	0	0	0	.	.	.	.	.	.	.	.	.	.	.	.	1.244e-05	0	3.079e-05	0	5.894e-05	0	0	0
chr21	42843734	42843734	G	A	exonic	TMPRSS2	.	synonymous SNV	TMPRSS2:NM_001135099:exon10:c.C1185T:p.N395N	21q22.3	rs139144487	.	.	.	.	0.0009	.	.	.	.	.	0.0001	0.0005	0.0003	0	0	0	0	0.0003	0.0003	0.0009	.	.	6.459e-05	0.0001	0	0	0	0.0003	0	0	9.506e-05	0.0005	0.0002	0	0	0	2.724e-05	0
chr21	42843737	42843737	A	-	exonic	TMPRSS2	.	frameshift deletion	TMPRSS2:NM_001135099:exon10:c.1182delC:p.F394Lfs*4	21q22.3	.	.	.	.	.	.	.	.	.	.	.	.	.	.	.	.	.	.	.	.	.	.	.	.	.	.	.	.	.	.	.	.	.	.	.	.	.	.	.
chr21	42843738	42843738	A	G	exonic	TMPRSS2	.	nonsynonymous SNV	TMPRSS2:NM_001135099:exon10:c.T1181C:p.F394S	21q22.3	.	.	.	.	.	.	.	.	.	.	.	.	.	.	.	.	.	.	.	.	.	.	.	.	.	.	.	.	.	.	.	8.259e-06	0	6.129e-05	0	0	0	0	0
chr21	42843740	42843740	A	C	exonic	TMPRSS2	.	synonymous SNV	TMPRSS2:NM_001135099:exon10:c.T1179G:p.T393T	21q22.3	.	.	.	.	.	.	.	.	.	.	.	.	.	.	.	.	.	.	.	.	.	.	.	.	.	.	.	.	.	.	.	.	.	.	.	.	.	.	.
chr21	42843743	42843743	C	A	exonic	TMPRSS2	.	synonymous SNV	TMPRSS2:NM_001135099:exon10:c.G1176T:p.L392L	21q22.3	rs757302454	.	.	.	.	0	.	.	.	.	.	0	0	0	0	0	0	0	0	.	.	.	.	.	.	.	.	.	.	.	.	4.115e-06	0	0	0	0	0	9.054e-06	0
chr21	42843755	42843755	C	A	exonic	TMPRSS2	.	synonymous SNV	TMPRSS2:NM_001135099:exon10:c.G1164T:p.L388L	21q22.3	.	.	.	.	.	.	.	.	.	.	.	.	.	.	.	.	.	.	.	.	.	.	.	.	.	.	.	.	.	.	.	4.097e-06	0	0	0	0	4.494e-05	0	0
chr21	42843762	42843762	A	G	exonic	TMPRSS2	.	nonsynonymous SNV	TMPRSS2:NM_001135099:exon10:c.T1157C:p.M386T	21q22.3	rs745954931	.	.	.	.	0	.	.	.	.	.	0	0	0	0	0	0	0	0	.	.	.	.	.	.	.	.	.	.	.	.	8.169e-06	0	0	0	0	0	1.801e-05	0
chr21	42843766	42843766	G	A	exonic	TMPRSS2	.	synonymous SNV	TMPRSS2:NM_001135099:exon10:c.C1153T:p.L385L	21q22.3	rs1023559980	.	.	.	.	.	.	.	.	.	.	.	.	.	.	.	.	.	.	.	.	.	.	.	.	.	.	.	.	.	.	4.072e-06	6.553e-05	0	0	0	0	0	0
chr21	42843767	42843767	C	T	exonic	TMPRSS2	.	synonymous SNV	TMPRSS2:NM_001135099:exon10:c.G1152A:p.A384A	21q22.3	rs147827602	.	.	.	.	0.0015	.	.	0.001	.	0.00510204	0.0001	0.0002	0	0.0002	0	0.0001	0	0	.	.	.	.	9.684e-05	0.0001	0	0.0033	0	0	6.661e-05	0	6.924e-05	0.0002	5.966e-05	0.0003	0.0001	0	6.293e-05	0
chr21	42843768	42843768	G	T	exonic	TMPRSS2	.	nonsynonymous SNV	TMPRSS2:NM_001135099:exon10:c.C1151A:p.A384E	21q22.3	rs745742232	.	.	.	.	0	.	.	.	.	.	0	.	.	.	.	.	.	.	.	.	.	.	.	.	.	.	.	.	.	.	4.073e-06	6.555e-05	0	0	0	0	0	0
chr21	42843768	42843768	G	A	exonic	TMPRSS2	.	nonsynonymous SNV	TMPRSS2:NM_001135099:exon10:c.C1151T:p.A384V	21q22.3	rs745742232	.	.	.	.	0.0001	.	.	.	.	.	0	0.0001	0	0	0	0.0001	0	0	.	.	.	.	.	.	.	.	.	.	.	.	2.444e-05	0	5.97e-05	0	0	0	3.595e-05	0
chr21	42843769	42843769	C	T	exonic	TMPRSS2	.	nonsynonymous SNV	TMPRSS2:NM_001135099:exon10:c.G1150A:p.A384T	21q22.3	rs768991619	.	.	.	.	0	.	.	.	.	.	0	0	0	0	0	0	0	0	.	.	.	.	.	.	.	.	.	.	.	.	4.071e-06	0	0	0	0	0	8.985e-06	0
chr21	42843773	42843773	G	A	exonic	TMPRSS2	.	synonymous SNV	TMPRSS2:NM_001135099:exon10:c.C1146T:p.D382D	21q22.3	rs774743442	.	.	.	.	0	.	.	.	.	.	0	0	0	0	0	0	0	0	.	.	.	.	.	.	.	.	.	.	.	.	1.221e-05	0	0	0	0	0	2.695e-05	0
chr21	42843782	42843782	C	G	exonic	TMPRSS2	.	nonsynonymous SNV	TMPRSS2:NM_001135099:exon10:c.G1137C:p.K379N	21q22.3	rs762273228	.	.	.	.	0.0001	.	.	.	.	.	0	0	0	0	0	0	0	0.0001	.	.	.	.	.	.	.	.	.	.	.	.	4.069e-06	0	0	0	0	0	0	0
chr21	42843792	42843792	G	A	exonic	TMPRSS2	.	nonsynonymous SNV	TMPRSS2:NM_001135099:exon10:c.C1127T:p.S376F	21q22.3	.	.	.	.	.	.	.	.	.	.	.	.	.	.	.	.	.	.	.	.	.	.	.	.	.	.	.	.	.	.	.	4.068e-06	0	0	0	0	0	8.981e-06	0
chr21	42843795	42843795	T	A	exonic	TMPRSS2	.	nonsynonymous SNV	TMPRSS2:NM_001135099:exon10:c.A1124T:p.D375V	21q22.3	rs545726689	.	.	.	.	0.001	.	.	.	0.001	.	0	0	0	0	0	0	0	0.0001	.	.	.	.	.	.	.	.	.	.	.	.	8.137e-06	0	0	0	0	0	0	0
chr21	42843798	42843798	T	C	exonic	TMPRSS2	.	nonsynonymous SNV	TMPRSS2:NM_001135099:exon10:c.A1121G:p.Y374C	21q22.3	.	.	.	.	.	.	.	.	.	.	.	.	.	.	.	.	.	.	.	.	.	.	.	.	.	.	.	.	.	.	.	4.068e-06	0	0	0	0	0	0	0
chr21	42843804	42843804	G	A	exonic	TMPRSS2	.	nonsynonymous SNV	TMPRSS2:NM_001135099:exon10:c.C1115T:p.P372L	21q22.3	.	.	.	.	.	.	.	.	.	.	.	.	.	.	.	.	.	.	.	.	.	.	.	3.229e-05	0	0	0	0	0	6.666e-05	0	.	.	.	.	.	.	.	.
chr21	42843807	42843807	T	A	exonic	TMPRSS2	.	nonsynonymous SNV	TMPRSS2:NM_001135099:exon10:c.A1112T:p.H371L	21q22.3	rs776064326	.	.	.	.	0.0001	.	.	.	.	.	0	0.0001	0	0	0	0	0	0	.	.	.	.	.	.	.	.	.	.	.	.	4.069e-06	6.555e-05	0	0	0	0	0	0
chr21	42843808	42843808	G	T	exonic	TMPRSS2	.	nonsynonymous SNV	TMPRSS2:NM_001135099:exon10:c.C1111A:p.H371N	21q22.3	rs772196502	.	.	.	.	0	.	.	.	.	.	0	0	0	0	0	0	0	0	.	.	.	.	.	.	.	.	.	.	.	.	1.221e-05	0	0	0	0	0	2.695e-05	0
chr21	42843809	42843809	A	C	exonic	TMPRSS2	.	synonymous SNV	TMPRSS2:NM_001135099:exon10:c.T1110G:p.S370S	21q22.3	.	.	.	.	.	.	.	.	.	.	.	.	.	.	.	.	.	.	.	.	.	.	.	.	.	.	.	.	.	.	.	4.069e-06	0	0	0	5.802e-05	0	0	0
chr21	42843810	42843810	G	C	exonic	TMPRSS2	.	nonsynonymous SNV	TMPRSS2:NM_001135099:exon10:c.C1109G:p.S370C	21q22.3	rs200744510	.	.	.	.	.	.	.	.	.	.	.	.	.	.	.	.	.	.	.	.	.	.	3.229e-05	0	0	0	0	0	6.666e-05	0	8.137e-06	0	0	0	0	0	1.796e-05	0
chr21	42843810	42843810	G	T	exonic	TMPRSS2	.	nonsynonymous SNV	TMPRSS2:NM_001135099:exon10:c.C1109A:p.S370Y	21q22.3	rs200744510	.	.	.	.	0.0001	.	.	.	.	.	0.0001	0.0001	0.0001	0	0	0.0001	0	0	.	.	.	.	0.0001	0	0	0	0	0	0.0003	0	3.662e-05	0	2.979e-05	0	0	0	7.185e-05	0
chr21	42843812	42843812	A	T	exonic	TMPRSS2	.	synonymous SNV	TMPRSS2:NM_001135099:exon10:c.T1107A:p.I369I	21q22.3	rs961842260	.	.	.	.	.	.	.	.	.	.	.	.	.	.	.	.	.	.	.	.	.	.	.	.	.	.	.	.	.	.	4.069e-06	6.554e-05	0	0	0	0	0	0
chr21	42843814	42843814	T	G	exonic	TMPRSS2	.	nonsynonymous SNV	TMPRSS2:NM_001135099:exon10:c.A1105C:p.I369L	21q22.3	rs373952557	.	.	.	.	0.0001	.	.	.	.	.	.	.	.	.	.	.	.	.	0.0001	.	0.0001	.	.	.	.	.	.	.	.	.	8.137e-06	0	0	0	0	0	1.796e-05	0
chr21	42843822	42843822	T	C	exonic	TMPRSS2	.	nonsynonymous SNV	TMPRSS2:NM_001135099:exon10:c.A1097G:p.E366G	21q22.3	rs565237319	.	.	.	.	0.001	.	.	.	0.001	.	0.0001	0	0	0	0	0	0	0.0008	.	.	.	.	.	.	.	.	.	.	.	.	0.0002	0	0	0	0	0	0	0.0002
chr21	42843823	42843823	C	G	exonic	TMPRSS2	.	nonsynonymous SNV	TMPRSS2:NM_001135099:exon10:c.G1096C:p.E366Q	21q22.3	rs775137340	.	.	.	.	0	.	.	.	.	.	0	.	.	.	.	.	.	.	.	.	.	.	3.235e-05	0	0	0	0	0	6.69e-05	0	3.662e-05	0	0	0	0	0	8.084e-05	0
chr21	42843823	42843823	C	T	exonic	TMPRSS2	.	nonsynonymous SNV	TMPRSS2:NM_001135099:exon10:c.G1096A:p.E366K	21q22.3	rs775137340	.	.	.	.	0	.	.	.	.	.	0	0	0	0	0	0	0	0	.	.	.	.	.	.	.	.	.	.	.	.	8.138e-06	0	0	0	0	0	8.982e-06	0.0002
chr21	42843831	42843831	T	C	exonic	TMPRSS2	.	nonsynonymous SNV	TMPRSS2:NM_001135099:exon10:c.A1088G:p.Y363C	21q22.3	rs370043174	.	.	.	.	0.0001	.	.	.	.	.	0	0	0	0	0	0	0	0	0.0001	.	0.0001	.	.	.	.	.	.	.	.	.	4.068e-06	0	0	0	0	0	8.98e-06	0
chr21	42843832	42843832	A	G	exonic	TMPRSS2	.	nonsynonymous SNV	TMPRSS2:NM_001135099:exon10:c.T1087C:p.Y363H	21q22.3	rs757214557	.	.	.	.	0.0001	.	.	.	.	.	0	0	0	0.0001	0	0	0	0	.	.	.	.	.	.	.	.	.	.	.	.	2.441e-05	0	0	0	0.0001	0	3.593e-05	0
chr21	42843833	42843833	T	A	exonic	TMPRSS2	.	synonymous SNV	TMPRSS2:NM_001135099:exon10:c.A1086T:p.G362G	21q22.3	.	.	.	.	.	.	.	.	.	.	.	.	.	.	.	.	.	.	.	.	.	.	.	.	.	.	.	.	.	.	.	4.068e-06	0	0	0	0	0	8.981e-06	0
chr21	42843835	42843835	C	T	exonic	TMPRSS2	.	nonsynonymous SNV	TMPRSS2:NM_001135099:exon10:c.G1084A:p.G362R	21q22.3	rs781290787	.	.	.	.	0	.	.	.	.	.	0	0	0	0	0	0	0	0	.	.	.	.	.	.	.	.	.	.	.	.	8.137e-06	0	0	0	0	0	8.982e-06	0
chr21	42843836	42843836	G	A	exonic	TMPRSS2	.	synonymous SNV	TMPRSS2:NM_001135099:exon10:c.C1083T:p.A361A	21q22.3	rs149520738	.	.	.	.	0.0005	.	.	.	.	.	0	0.0002	0	0	0	0	0	0.0001	0.0002	0.0005	0.0001	.	3.231e-05	0.0001	0	0	0	0	0	0	3.255e-05	0.0003	0	0	0	0	1.796e-05	0
chr21	42843843	42843843	T	C	exonic	TMPRSS2	.	nonsynonymous SNV	TMPRSS2:NM_001135099:exon10:c.A1076G:p.Y359C	21q22.3	rs144046631	.	.	.	.	0.0006	.	.	.	.	.	0.0001	0.0006	0	0	0	0	0	0	0.0002	0.0005	.	.	6.462e-05	0.0002	0	0	0	0	0	0	3.662e-05	0.0005	0	0	0	0	8.982e-06	0
chr21	42843844	42843844	A	G	exonic	TMPRSS2	.	nonsynonymous SNV	TMPRSS2:NM_001135099:exon10:c.T1075C:p.Y359H	21q22.3	rs527684898	.	.	.	.	0.0014	0.0014	.	.	.	.	0	0	0.0001	0	0	0	0	0	.	.	.	.	.	.	.	.	.	.	.	.	4.069e-06	0	2.979e-05	0	0	0	0	0
chr21	42843856	42843856	A	G	exonic	TMPRSS2	.	nonsynonymous SNV	TMPRSS2:NM_001135099:exon10:c.T1063C:p.S355P	21q22.3	rs749445261	.	.	.	.	0.0001	.	.	.	.	.	0	0	0	0	0	0	0	0.0001	.	.	.	.	.	.	.	.	.	.	.	.	8.139e-06	0	2.98e-05	0	0	0	0	0
chr21	42843860	42843860	T	C	exonic	TMPRSS2	.	synonymous SNV	TMPRSS2:NM_001135099:exon10:c.A1059G:p.R353R	21q22.3	rs768903594	.	.	.	.	0.0011	.	.	.	.	.	0.0002	0	0.0011	0	0	0.0001	0.0011	0	.	.	.	.	.	.	.	.	.	.	.	.	0.0002	0	0.001	0	5.803e-05	0	3.594e-05	0.0013
chr21	42843872	42843872	C	T	exonic	TMPRSS2	.	synonymous SNV	TMPRSS2:NM_001135099:exon10:c.G1047A:p.A349A	21q22.3	rs774655723	.	.	.	.	0.0001	.	.	.	.	.	0	0	0.0001	0.0001	0	0	0	0	.	.	.	.	.	.	.	.	.	.	.	.	1.221e-05	0	5.961e-05	0	5.804e-05	0	0	0
chr21	42843873	42843873	G	A	exonic	TMPRSS2	.	nonsynonymous SNV	TMPRSS2:NM_001135099:exon10:c.C1046T:p.A349V	21q22.3	rs748528218	.	.	.	.	0.0006	.	.	.	.	.	0	0	0	0.0006	0	0	0	0	.	.	.	.	6.461e-05	0	0	0	0.0012	0	0	0	5.701e-05	0	0	0	0.0008	0	0	0
chr21	42843873	42843873	G	T	exonic	TMPRSS2	.	nonsynonymous SNV	TMPRSS2:NM_001135099:exon10:c.C1046A:p.A349E	21q22.3	.	.	.	.	.	.	.	.	.	.	.	.	.	.	.	.	.	.	.	.	.	.	.	.	.	.	.	.	.	.	.	4.072e-06	0	0	0	5.803e-05	0	0	0
chr21	42843874	42843874	C	T	exonic	TMPRSS2	.	nonsynonymous SNV	TMPRSS2:NM_001135099:exon10:c.G1045A:p.A349T	21q22.3	rs772504668	.	.	.	.	0	.	.	.	.	.	0	0	0	0	0	0	0	0	.	.	.	.	.	.	.	.	.	.	.	.	1.221e-05	0	0	0	0	0	2.697e-05	0
chr21	42843881	42843881	C	T	exonic	TMPRSS2	.	synonymous SNV	TMPRSS2:NM_001135099:exon10:c.G1038A:p.T346T	21q22.3	rs374542536	.	.	.	.	0.0002	.	.	.	.	.	0	0.0001	0	0	0	0	0	0	0.0001	0.0002	.	.	.	.	.	.	.	.	.	.	4.074e-06	6.55e-05	0	0	0	0	0	0
chr21	42843882	42843882	G	A	exonic	TMPRSS2	.	nonsynonymous SNV	TMPRSS2:NM_001135099:exon10:c.C1037T:p.T346M	21q22.3	rs768173297	.	.	.	.	0.0003	.	.	.	.	.	0.0002	0	0.0002	0	0	0.0003	0	0.0003	.	.	.	.	3.231e-05	0.0001	0	0	0	0	0	0	0.0002	0	5.967e-05	0.0032	5.807e-05	0	3.599e-05	0
chr21	42843887	42843887	A	T	exonic	TMPRSS2	.	nonsynonymous SNV	TMPRSS2:NM_001135099:exon10:c.T1032A:p.H344Q	21q22.3	rs769164587	.	.	.	.	0.0003	.	.	.	.	.	0	0	0	0	0	0	0	0.0003	.	.	.	.	.	.	.	.	.	.	.	.	3.668e-05	0	0	0	0	0	0	0
chr21	42843890	42843890	C	T	exonic	TMPRSS2	.	stopgain	TMPRSS2:NM_001135099:exon10:c.G1029A:p.W343X	21q22.3	rs775106038	.	.	.	.	0	.	.	.	.	.	0	0	0	0	0	0	0	0	.	.	.	.	.	.	.	.	.	.	.	.	8.16e-06	0	0	0	0	0	1.802e-05	0
chr21	42843892	42843892	A	G	exonic	TMPRSS2	.	nonsynonymous SNV	TMPRSS2:NM_001135099:exon10:c.T1027C:p.W343R	21q22.3	rs762655832	.	.	.	.	0	.	.	.	.	.	0	0	0	0	0	0	0	0	.	.	.	.	.	.	.	.	.	.	.	.	4.08e-06	0	0	0	0	0	9.009e-06	0
chr21	42843894	42843894	G	T	exonic	TMPRSS2	.	nonsynonymous SNV	TMPRSS2:NM_001135099:exon10:c.C1025A:p.P342Q	21q22.3	rs540987630	.	.	.	.	0.001	.	.	.	0.001	.	0	0	0	0	0	0	0	0.0002	.	.	.	.	.	.	.	.	.	.	.	.	1.225e-05	0	0	0	0	0	0	0
chr21	42843896	42843896	A	C	exonic	TMPRSS2	.	nonsynonymous SNV	TMPRSS2:NM_001135099:exon10:c.T1023G:p.N341K	21q22.3	.	.	.	.	.	.	.	.	.	.	.	.	.	.	.	.	.	.	.	.	.	.	.	6.464e-05	0	0	0	0.0006	0	6.668e-05	0	.	.	.	.	.	.	.	.
chr21	42843901	42843901	-	A	exonic	TMPRSS2	.	stopgain	TMPRSS2:NM_001135099:exon10:c.1017dupT:p.N340*	21q22.3	rs757397382	.	.	.	.	0.0001	.	.	.	.	.	0	0	0.0001	0	0	0	0	0	.	.	.	.	.	.	.	.	.	.	.	.	4.091e-06	0	2.996e-05	0	0	0	0	0
chr21	42843906	42843906	G	A	exonic	TMPRSS2	.	nonsynonymous SNV	TMPRSS2:NM_001135099:exon10:c.C1013T:p.P338L	21q22.3	rs561063944	.	.	.	.	0.0008	.	.	.	.	.	0	0.0003	0	0	0	0	0	0	.	.	.	.	9.696e-05	0.0003	0	0	0	0	0	0	1.248e-05	0.0002	0	0	0	0	0	0
chr21	42843908	42843908	T	C	exonic	TMPRSS2	.	synonymous SNV	TMPRSS2:NM_001135099:exon10:c.A1011G:p.K337K	21q22.3	rs761703778	.	.	.	.	0.0001	.	.	.	.	.	0	0	0	0	0	0.0001	0	0	.	.	.	.	6.473e-05	0	0	0	0	0	0.0001	0	4.172e-05	0	0	0	0	9.065e-05	7.318e-05	0
chr21	42843912	42843912	G	A	intronic	TMPRSS2	.	.	.	21q22.3	rs750314517	.	.	.	.	0	.	.	.	.	.	0	0	0	0	0	0	0	0	.	.	.	.	.	.	.	.	.	.	.	.	4.194e-06	0	0	0	0	0	9.194e-06	0
chr21	42843916	42843918	AGA	-	intronic	TMPRSS2	.	.	.	21q22.3	.	.	.	.	.	.	.	.	.	.	.	.	.	.	.	.	.	.	.	.	.	.	.	.	.	.	.	.	.	.	.	8.461e-06	6.633e-05	0	0	0	0	0	0
chr21	42843915	42843915	G	A	intronic	TMPRSS2	.	.	.	21q22.3	rs756122070	.	.	.	.	0	.	.	.	.	.	0	0	0	0	0	0	0	0	.	.	.	.	.	.	.	.	.	.	.	.	4.23e-06	0	0	0	0	0	9.252e-06	0
chr21	42843918	42843918	A	T	intronic	TMPRSS2	.	.	.	21q22.3	.	.	.	.	.	.	.	.	.	.	.	.	.	.	.	.	.	.	.	.	.	.	.	.	.	.	.	.	.	.	.	4.256e-06	0	0	0	5.978e-05	0	0	0
chr21	42843921	42843921	A	G	intronic	TMPRSS2	.	.	.	21q22.3	.	.	.	.	.	.	.	.	.	.	.	.	.	.	.	.	.	.	.	.	.	.	.	.	.	.	.	.	.	.	.	.	.	.	.	.	.	.	.
chr21	42843929	42843929	A	T	intronic	TMPRSS2	.	.	.	21q22.3	rs368707237	.	.	.	.	0	.	.	.	.	.	0	0	0	0	0	0	0	0	.	.	.	.	.	.	.	.	.	.	.	.	8.829e-06	0	0	0	0	0	1.918e-05	0
chr21	42843929	42843929	A	C	intronic	TMPRSS2	.	.	.	21q22.3	rs368707237	.	.	.	.	0.0002	.	.	.	.	.	0	.	.	.	.	.	.	.	0.0001	0.0002	.	.	.	.	.	.	.	.	.	.	4.414e-06	6.715e-05	0	0	0	0	0	0
chr21	42843930	42843930	G	C	intronic	TMPRSS2	.	.	.	21q22.3	rs200391660	.	.	.	.	0.0001	.	.	.	.	.	0	0	0	0	0	0.0001	0	0	.	.	.	.	.	.	.	.	.	.	.	.	1.765e-05	0	0	0	0	0	3.833e-05	0
chr21	42843935	42843935	T	C	intronic	TMPRSS2	.	.	.	21q22.3	rs201320664	.	.	.	.	0.0012	.	.	.	.	.	0.0006	0.0002	0.0002	0	0.0002	0.0009	0	0	0.0008	0.0002	0.0012	.	0.0002	0	0.0012	0	0	0	0.0003	0	0.0006	0.0001	0.0003	0.0008	0	9.476e-05	0.0011	0.0002
chr21	42843936	42843936	C	G	intronic	TMPRSS2	.	.	.	21q22.3	rs748438477	.	.	.	.	0	.	.	.	.	.	0	0	0	0	0	0	0	0	.	.	.	.	.	.	.	.	.	.	.	.	4.531e-06	0	0	0	0	0	9.773e-06	0
chr21	42843939	42843939	A	G	intronic	TMPRSS2	.	.	.	21q22.3	rs772417200	.	.	.	.	0	.	.	.	.	.	0	0	0	0	0	0	0	0	.	.	.	.	.	.	.	.	.	.	.	.	9.23e-06	0	0	0	0	0	1.984e-05	0
chr21	42843940	42843940	G	A	intronic	TMPRSS2	.	.	.	21q22.3	rs187078345	.	.	.	.	0.018	0.0014	.	.	.	.	0.0016	0.018	0.0003	0	0	0	0.0012	0	0.0058	0.017	0.0001	0.011	0.0039	0.0137	0.0012	0	0	0	6.672e-05	0.001	0.0012	0.0165	0.0007	0	6.24e-05	0	9.92e-06	0.0004
chr21	42843948	42843948	C	T	intronic	TMPRSS2	.	.	.	21q22.3	rs747443213	.	.	.	.	0.0001	.	.	.	.	.	0	0	0	0	0	0	0	0.0001	.	.	.	.	.	.	.	.	.	.	.	.	9.779e-06	0	0	0	0	0	0	0
chr21	42843951	42843951	A	G	intronic	TMPRSS2	.	.	.	21q22.3	rs533556786	.	.	.	.	0.0061	.	.	.	0.0061	.	0.0007	0	0	0	0	0	0.0012	0.0061	.	.	.	.	.	.	.	.	.	.	.	.	0.0006	0	0	0	0	0	0	0.0005
chr21	42843956	42843956	T	C	intronic	TMPRSS2	.	.	.	21q22.3	.	.	.	.	.	.	.	.	.	.	.	.	.	.	.	.	.	.	.	.	.	.	.	.	.	.	.	.	.	.	.	5.321e-06	0	0	0	0	0	1.098e-05	0
chr21	42843959	42843959	-	GA	intronic	TMPRSS2	.	.	.	21q22.3	.	.	.	.	.	.	.	.	.	.	.	.	.	.	.	.	.	.	.	.	.	.	.	.	.	.	.	.	.	.	.	5.309e-06	0	0	0	0	0	1.098e-05	0
chr21	42843959	42843959	C	T	intronic	TMPRSS2	.	.	.	21q22.3	rs988610593	.	.	.	.	.	.	.	.	.	.	.	.	.	.	.	.	.	.	.	.	.	.	3.232e-05	0.0001	0	0	0	0	0	0	1.062e-05	0.0001	0	0	0	0	0	0
chr21	42843960	42843960	A	G	intronic	TMPRSS2	.	.	.	21q22.3	rs464431	.	.	.	.	0.99	0.77	0.65	0.98	0.93	0.989796	0.93	0.99	0.67	0.66	0.99	0.99	0.97	0.94	0.99	0.99	0.99	0.74	0.9628	0.9861	0.7387	0.99	0.6743	0.9931	0.9847	0.9695	0.9201	0.9857	0.6765	0.9954	0.654	0.9915	0.9875	0.9406
chr21	42843961	42843962	GT	-	intronic	TMPRSS2	.	.	.	21q22.3	.	.	.	.	.	.	.	.	.	.	.	.	.	.	.	.	.	.	.	.	.	.	.	.	.	.	.	.	.	.	.	5.319e-06	0	0	0	0	0	1.098e-05	0
chr21	42843962	42843962	T	A	intronic	TMPRSS2	.	.	.	21q22.3	rs458213	.	.	.	.	0.44	0.24	0.006	0.44	0.39	0.418367	.	.	.	.	.	.	.	.	.	.	.	.	0.3222	0.1407	0.2542	0.4867	0.0049	0.3578	0.4519	0.3574	.	.	.	.	.	.	.	.
chr21	42843977	42843977	C	T	intronic	TMPRSS2	.	.	.	21q22.3	rs544336418	.	.	.	.	.	.	.	.	.	.	.	.	.	.	.	.	.	.	.	.	.	.	0.0002	0.0003	0	0	0	0	0.0001	0	.	.	.	.	.	.	.	.
chr21	42843978	42843978	G	A	intronic	TMPRSS2	.	.	.	21q22.3	rs552550910	.	.	.	.	0.003	.	0.003	.	.	.	.	.	.	.	.	.	.	.	.	.	.	.	9.736e-05	0	0	0	0.0019	0	0	0	.	.	.	.	.	.	.	.
chr21	42845200	42845200	G	A	intronic	TMPRSS2	.	.	.	21q22.3	rs181058683	.	.	.	.	0.0051	.	.	0.001	0.0051	0.00510204	.	.	.	.	.	.	.	.	.	.	.	.	9.707e-05	0.0001	0.0012	0	0	0	0	0.001	.	.	.	.	.	.	.	.
chr21	42845202	42845202	C	T	intronic	TMPRSS2	.	.	.	21q22.3	.	.	.	.	.	.	.	.	.	.	.	.	.	.	.	.	.	.	.	.	.	.	.	.	.	.	.	.	.	.	.	7.194e-06	0	0	0	0	0	1.936e-05	0
chr21	42845207	42845207	G	A	intronic	TMPRSS2	.	.	.	21q22.3	rs75168613	.	.	.	.	0.13	0.022	0.001	0.005	0.0051	.	0.016	0.13	0.01	0.0007	0	0.0038	0.031	0.0075	0.027	0.077	0.0015	0.043	0.0334	0.1131	0.0072	0.0033	0	0.0003	0.0023	0.0071	0.01	0.1102	0.0098	0.0042	8.688e-05	0.0001	0.0026	0.0098
chr21	42845214	42845214	C	A	intronic	TMPRSS2	.	.	.	21q22.3	rs577285910	.	.	.	.	0.001	.	0.001	.	.	.	0	0	0	0.0006	0	0	0	0	.	.	.	.	.	.	.	.	.	.	.	.	6.379e-06	0	0	0	8.207e-05	0	0	0
chr21	42845216	42845216	T	G	intronic	TMPRSS2	.	.	.	21q22.3	rs113288437	.	.	.	.	0.16	0.022	0.001	0.005	0.0051	.	0.021	0.16	0.019	0.0006	0	0.0046	0.033	0.0091	0.032	0.091	0.0018	0.043	0.0352	0.1192	0.0072	0.0033	0	0.0003	0.0023	0.0071	0.0105	0.1184	0.0106	0.0046	0	0.0001	0.0026	0.0101
chr21	42845220	42845220	C	A	intronic	TMPRSS2	.	.	.	21q22.3	rs140141551	.	.	.	.	0.036	0.01	.	0.008	0.001	0.0255102	0.021	0.0033	0.016	0	0.011	0.036	0.031	0.0051	0.011	0.0029	0.016	.	0.0084	0.0018	0.0095	0.0762	0	0.0066	0.0123	0.0051	0.0121	0.0023	0.0091	0.0604	0	0.0043	0.0164	0.0135
chr21	42845222	42845222	C	A	intronic	TMPRSS2	.	.	.	21q22.3	rs760485741	.	.	.	.	0.0002	.	.	.	.	.	0	0	0	0	0	0	0	0.0002	.	.	.	.	.	.	.	.	.	.	.	.	5.943e-06	0	0	0	0	0	0	0
chr21	42845222	42845222	C	G	intronic	TMPRSS2	.	.	.	21q22.3	.	.	.	.	.	.	.	.	.	.	.	.	.	.	.	.	.	.	.	.	.	.	.	3.237e-05	0	0	0	0	0	6.684e-05	0	2.972e-05	0	0	0	0	0	7.459e-05	0
chr21	42845222	42845222	C	T	intronic	TMPRSS2	.	.	.	21q22.3	rs760485741	.	.	.	.	0	.	.	.	.	.	0	.	.	.	.	.	.	.	.	.	.	.	.	.	.	.	.	.	.	.	1.783e-05	0	0	0	0	0	0	0
chr21	42845223	42845223	C	T	intronic	TMPRSS2	.	.	.	21q22.3	.	.	.	.	.	.	.	.	.	.	.	.	.	.	.	.	.	.	.	.	.	.	.	.	.	.	.	.	.	.	.	1.174e-05	0	7.154e-05	0	0	0	0	0
chr21	42845224	42845224	C	A	intronic	TMPRSS2	.	.	.	21q22.3	rs938935024	.	.	.	.	.	.	.	.	.	.	.	.	.	.	.	.	.	.	.	.	.	.	3.235e-05	0.0001	0	0	0	0	0	0	.	.	.	.	.	.	.	.
chr21	42845224	42845224	C	T	intronic	TMPRSS2	.	.	.	21q22.3	rs938935024	.	.	.	.	.	.	.	.	.	.	.	.	.	.	.	.	.	.	.	.	.	.	3.235e-05	0	0.0012	0	0	0	0	0	0	0	0	0	0	0	0	0
chr21	42845226	42845226	C	T	intronic	TMPRSS2	.	.	.	21q22.3	rs376175175	.	.	.	.	.	.	.	.	.	.	.	.	.	.	.	.	.	.	.	.	.	.	.	.	.	.	.	.	.	.	5.696e-06	0	0	0	0	0	0	0
chr21	42845229	42845229	G	A	intronic	TMPRSS2	.	.	.	21q22.3	rs201984814	.	.	.	.	0.0013	.	.	0.001	.	.	0.0004	0	0.0011	0	0	0.0001	0	0.0013	.	.	.	.	.	.	.	.	.	.	.	.	0.0001	0	0.0002	0	0	0	1.339e-05	0.0002
chr21	42845231	42845231	C	G	intronic	TMPRSS2	.	.	.	21q22.3	.	.	.	.	.	.	.	.	.	.	.	.	.	.	.	.	.	.	.	.	.	.	.	.	.	.	.	.	.	.	.	5.463e-06	0	0	0	0	0	1.324e-05	0
chr21	42845233	42845233	C	T	intronic	TMPRSS2	.	.	.	21q22.3	rs752897466	.	.	.	.	0	.	.	.	.	.	0	0	0	0	0	0	0	0	.	.	.	.	9.711e-05	0.0003	0	0	0	0	0	0	2.671e-05	0	6.787e-05	0	0	0	3.85e-05	0
chr21	42845234	42845234	G	A	intronic	TMPRSS2	.	.	.	21q22.3	rs376839032	.	.	.	.	0.0003	.	.	.	.	.	0.0001	0	0	0	0	0	0	0.0003	0.0001	.	0.0001	.	.	.	.	.	.	.	.	.	2.637e-05	0	0	0	0	0	1.26e-05	0
chr21	42845235	42845235	C	T	intronic	TMPRSS2	.	.	.	21q22.3	rs576819929	.	.	.	.	.	.	.	.	.	.	.	.	.	.	.	.	.	.	.	.	.	.	.	.	.	.	.	.	.	.	2.096e-05	0	0.0001	0	0	0	1.248e-05	0
chr21	42845236	42845236	G	A	intronic	TMPRSS2	.	.	.	21q22.3	rs769402700	.	.	.	.	0.0001	.	.	.	.	.	0.0001	0	0	0	0	0.0001	0	0.0001	.	.	.	.	.	.	.	.	.	.	.	.	2.081e-05	0	3.349e-05	0	7.001e-05	0	1.238e-05	0
chr21	42845236	42845236	G	C	intronic	TMPRSS2	.	.	.	21q22.3	rs769402700	.	.	.	.	0	.	.	.	.	.	0	.	.	.	.	.	.	.	.	.	.	.	9.71e-05	0	0	0	0	0	0.0002	0	2.081e-05	0	0	0	0	0	4.95e-05	0
chr21	42845238	42845238	C	G	intronic	TMPRSS2	.	.	.	21q22.3	.	.	.	.	.	.	.	.	.	.	.	.	.	.	.	.	.	.	.	.	.	.	.	.	.	.	.	.	.	.	.	4.979e-06	0	0	0	0	0	1.166e-05	0
chr21	42845238	42845238	C	T	intronic	TMPRSS2	.	.	.	21q22.3	rs368616850	.	.	.	.	0.0037	.	.	.	.	.	0.0004	0	0	0	0	0.0007	0.0037	0	0.0003	.	0.0005	.	0.0001	0	0	0	0	0	0.0003	0	0.0002	9.101e-05	6.523e-05	0	0	0.0002	0.0005	0
chr21	42845239	42845239	G	A	intronic	TMPRSS2	.	.	.	21q22.3	rs781723682	.	.	.	.	0.0019	.	.	.	.	.	0.0001	0	0	0.0019	0	0	0	0	.	.	.	.	6.476e-05	0	0	0	0	0	0.0001	0	4.409e-05	0	0	0	0.0005	0	2.28e-05	0
chr21	42845240	42845240	C	T	intronic	TMPRSS2	.	.	.	21q22.3	.	.	.	.	.	.	.	.	.	.	.	.	.	.	.	.	.	.	.	.	.	.	.	.	.	.	.	.	.	.	.	4.786e-06	0	3.194e-05	0	0	0	0	0
chr21	42845241	42845241	C	T	intronic	TMPRSS2	.	.	.	21q22.3	rs746440473	.	.	.	.	0.0002	.	.	.	.	.	0.0001	0	0	0	0	0	0	0.0002	.	.	.	.	.	.	.	.	.	.	.	.	1.885e-05	0	0	0	0	0	0	0
chr21	42845243	42845243	T	-	intronic	TMPRSS2	.	.	.	21q22.3	.	.	.	.	.	.	.	.	.	.	.	.	.	.	.	.	.	.	.	.	.	.	.	.	.	.	.	.	.	.	.	.	.	.	.	.	.	.	.
chr21	42845257	42845257	C	T	exonic	TMPRSS2	.	synonymous SNV	TMPRSS2:NM_001135099:exon9:c.G1005A:p.V335V	21q22.3	rs774049600	.	.	.	.	0.0002	.	.	.	.	.	0	0	0.0002	0	0	0	0	0	.	.	.	.	3.233e-05	0	0	0.0033	0	0	0	0	2.673e-05	0	0.0001	0	0	0	1.003e-05	0.0002
chr21	42845259	42845259	C	G	exonic	TMPRSS2	.	nonsynonymous SNV	TMPRSS2:NM_001135099:exon9:c.G1003C:p.V335L	21q22.3	.	.	.	.	.	.	.	.	.	.	.	.	.	.	.	.	.	.	.	.	.	.	.	.	.	.	.	.	.	.	.	4.438e-06	0	0	0	0	0	0	0
chr21	42845259	42845259	C	T	exonic	TMPRSS2	.	nonsynonymous SNV	TMPRSS2:NM_001135099:exon9:c.G1003A:p.V335M	21q22.3	rs747772174	.	.	.	.	0.0001	.	.	.	.	.	0.0001	0	0	0	0	0.0001	0	0.0001	.	.	.	.	3.233e-05	0.0001	0	0	0	0	0	0	4.438e-05	0	0	0.0002	6.086e-05	0	5.984e-05	0
chr21	42845260	42845260	G	A	exonic	TMPRSS2	.	synonymous SNV	TMPRSS2:NM_001135099:exon9:c.C1002T:p.C334C	21q22.3	rs143291395	.	.	.	.	0.0035	.	0.001	.	.	.	0.0004	0.0035	0	0.0014	0	0	0	0	0.0007	0.0021	.	.	0.0004	0.0013	0	0	0.0006	0	6.678e-05	0	0.0001	0.0014	3.079e-05	0	0.0004	0	4.968e-05	0
chr21	42845261	42845261	C	T	exonic	TMPRSS2	.	nonsynonymous SNV	TMPRSS2:NM_001135099:exon9:c.G1001A:p.C334Y	21q22.3	rs906113408	.	.	.	.	.	.	.	.	.	.	.	.	.	.	.	.	.	.	.	.	.	.	.	.	.	.	.	.	.	.	8.806e-06	0	6.146e-05	0	0	0	0	0
chr21	42845267	42845267	G	C	exonic	TMPRSS2	.	nonsynonymous SNV	TMPRSS2:NM_001135099:exon9:c.C995G:p.A332G	21q22.3	rs146654734	.	.	.	.	0.0002	.	.	.	.	.	0	0.0002	0	0	0	0	0	0	0.0002	.	0.0002	.	.	.	.	.	.	.	.	.	1.736e-05	7.407e-05	0	0	0	0	2.907e-05	0
chr21	42845268	42845268	C	T	exonic	TMPRSS2	.	nonsynonymous SNV	TMPRSS2:NM_001135099:exon9:c.G994A:p.A332T	21q22.3	rs372563970	.	.	.	.	0.0002	.	.	.	.	.	0	0.0002	0	0	0	0	0	0.0001	0.0001	0.0002	.	.	3.235e-05	0.0001	0	0	0	0	0	0	3.045e-05	7.426e-05	6.111e-05	0	0	0	2.915e-05	0
chr21	42845269	42845269	G	A	exonic	TMPRSS2	.	synonymous SNV	TMPRSS2:NM_001135099:exon9:c.C993T:p.A331A	21q22.3	rs562033822	.	.	.	.	0.001	.	0.001	.	.	.	0.0001	0.0004	0	0.0004	0	0.0001	0	0	.	.	.	.	6.467e-05	0.0002	0	0	0	0	0	0	3.024e-05	0.0002	0	0	5.988e-05	0	2.892e-05	0
chr21	42845277	42845277	C	T	exonic	TMPRSS2	.	nonsynonymous SNV	TMPRSS2:NM_001135099:exon9:c.G985A:p.V329M	21q22.3	rs776538081	.	.	.	.	0	.	.	.	.	.	0	0	0	0	0	0	0	0	.	.	.	.	0.0001	0.0001	0	0	0	0	0.0002	0	1.704e-05	0	0	0	0	0	3.786e-05	0
chr21	42845278	42845278	G	A	exonic	TMPRSS2	.	synonymous SNV	TMPRSS2:NM_001135099:exon9:c.C984T:p.I328I	21q22.3	rs113436669	.	.	.	.	0.0005	.	.	.	.	.	0	0.0003	0	0.0002	0	0	0	0	0.0002	0.0005	.	.	3.234e-05	0.0001	0	0	0	0	0	0	2.123e-05	7.123e-05	3.03e-05	0	5.905e-05	0	0	0.0002
chr21	42845286	42845286	C	T	exonic	TMPRSS2	.	nonsynonymous SNV	TMPRSS2:NM_001135099:exon9:c.G976A:p.E326K	21q22.3	rs530689404	.	.	.	.	0.001	.	.	.	0.001	.	0	0.0003	0	0.0002	0	0	0	0.0001	.	.	.	.	.	.	.	.	.	.	.	.	2.107e-05	0.0002	0	0	5.889e-05	0	0	0
chr21	42845287	42845287	G	A	exonic	TMPRSS2	.	synonymous SNV	TMPRSS2:NM_001135099:exon9:c.C975T:p.P325P	21q22.3	rs771244584	.	.	.	.	0.0002	.	.	.	.	.	0	0	0	0.0002	0	0	0	0	.	.	.	.	3.235e-05	0.0001	0	0	0	0	0	0	8.417e-06	0	0	0	5.896e-05	4.734e-05	0	0
chr21	42845289	42845289	G	T	exonic	TMPRSS2	.	nonsynonymous SNV	TMPRSS2:NM_001135099:exon9:c.C973A:p.P325T	21q22.3	.	.	.	.	.	.	.	.	.	.	.	.	.	.	.	.	.	.	.	.	.	.	.	.	.	.	.	.	.	.	.	4.201e-06	0	0	0	0	0	9.306e-06	0
chr21	42845290	42845290	G	A	exonic	TMPRSS2	.	synonymous SNV	TMPRSS2:NM_001135099:exon9:c.C972T:p.T324T	21q22.3	rs758503592	.	.	.	.	0	.	.	.	.	.	0	0	0	0	0	0	0	0	.	.	.	.	.	.	.	.	.	.	.	.	8.392e-06	0	0	0	0	0	1.859e-05	0
chr21	42845291	42845291	G	T	exonic	TMPRSS2	.	nonsynonymous SNV	TMPRSS2:NM_001135099:exon9:c.C971A:p.T324N	21q22.3	rs764393597	.	.	.	.	0.0002	.	.	.	.	.	0	0.0002	0	0	0	0	0	0	.	.	.	.	.	.	.	.	.	.	.	.	1.258e-05	6.973e-05	0	0	0	0	1.858e-05	0
chr21	42845294	42845294	A	T	exonic	TMPRSS2	.	nonsynonymous SNV	TMPRSS2:NM_001135099:exon9:c.T968A:p.I323N	21q22.3	.	.	.	.	.	.	.	.	.	.	.	.	.	.	.	.	.	.	.	.	.	.	.	.	.	.	.	.	.	.	.	4.188e-06	0	0	0	0	0	9.274e-06	0
chr21	42845295	42845295	T	C	exonic	TMPRSS2	.	nonsynonymous SNV	TMPRSS2:NM_001135099:exon9:c.A967G:p.I323V	21q22.3	.	.	.	.	.	.	.	.	.	.	.	.	.	.	.	.	.	.	.	.	.	.	.	.	.	.	.	.	.	.	.	4.185e-06	0	0	0	0	0	0	0.0002
chr21	42845296	42845296	G	A	exonic	TMPRSS2	.	synonymous SNV	TMPRSS2:NM_001135099:exon9:c.C966T:p.I322I	21q22.3	.	.	.	.	.	.	.	.	.	.	.	.	.	.	.	.	.	.	.	.	.	.	.	.	.	.	.	.	.	.	.	4.183e-06	0	0	0	5.866e-05	0	0	0
chr21	42845302	42845302	G	A	exonic	TMPRSS2	.	synonymous SNV	TMPRSS2:NM_001135099:exon9:c.C960T:p.G320G	21q22.3	rs774583087	.	.	.	.	0.0001	.	.	.	.	.	0	0	0.0001	0	0	0	0	0	.	.	.	.	.	.	.	.	.	.	.	.	1.252e-05	0	6.022e-05	0	0	0	9.238e-06	0
chr21	42845303	42845305	CCT	-	exonic	TMPRSS2	.	nonframeshift deletion	TMPRSS2:NM_001135099:exon9:c.957_959del:p.G320del	21q22.3	rs749273303	.	.	.	.	0.0001	.	.	.	.	.	0	0	0.0001	0	0	0	0	0	.	.	.	.	.	.	.	.	.	.	.	.	1.252e-05	0.0002	0	0	0	0	0	0
chr21	42845303	42845303	C	G	exonic	TMPRSS2	.	nonsynonymous SNV	TMPRSS2:NM_001135099:exon9:c.G959C:p.G320A	21q22.3	rs544474510	.	.	.	.	0.001	.	0.001	.	.	.	0	0	0	0.0001	0	0	0	0	.	.	.	.	.	.	.	.	.	.	.	.	8.35e-06	0	0	0	0.0001	0	0	0
chr21	42845307	42845307	C	T	exonic	TMPRSS2	.	nonsynonymous SNV	TMPRSS2:NM_001135099:exon9:c.G955A:p.G319R	21q22.3	rs757634613	.	.	.	.	0.0001	.	.	.	.	.	0	0	0	0	0	0	0	0.0001	.	.	.	.	.	.	.	.	.	.	.	.	1.254e-05	0	0	0.0001	0	0	9.253e-06	0
chr21	42845308	42845308	G	T	exonic	TMPRSS2	.	stopgain	TMPRSS2:NM_001135099:exon9:c.C954A:p.C318X	21q22.3	.	.	.	.	.	.	.	.	.	.	.	.	.	.	.	.	.	.	.	.	.	.	.	.	.	.	.	.	.	.	.	4.177e-06	0	0	0	0	0	0	0
chr21	42845308	42845308	G	A	exonic	TMPRSS2	.	synonymous SNV	TMPRSS2:NM_001135099:exon9:c.C954T:p.C318C	21q22.3	rs781464241	.	.	.	.	0.0001	.	.	.	.	.	0.0001	0	0	0	0	0.0001	0	0.0001	.	.	.	.	.	.	.	.	.	.	.	.	7.102e-05	0	3.011e-05	0.0007	0	0	6.475e-05	0
chr21	42845313	42845313	-	GTGGACGTT	exonic	TMPRSS2	.	nonframeshift insertion	TMPRSS2:NM_001135099:exon9:c.948_949insAACGTCCAC:p.H316_V317insNVH	21q22.3	rs768285599	.	.	.	.	0	.	.	.	.	.	0	.	.	.	.	.	.	.	.	.	.	.	.	.	.	.	.	.	.	.	4.18e-06	0	0	0.0001	0	0	0	0
chr21	42845313	42845313	C	T	exonic	TMPRSS2	.	nonsynonymous SNV	TMPRSS2:NM_001135099:exon9:c.G949A:p.V317M	21q22.3	rs142446494	.	.	.	.	0.0004	.	.	.	.	.	0.0002	0	0	0	0	0.0004	0	0	0.0002	.	0.0002	.	0.0001	0.0001	0	0.0033	0	0	0.0001	0	0.0002	0	0	0.0032	0	0	6.474e-05	0.0008
chr21	42845314	42845314	G	A	exonic	TMPRSS2	.	synonymous SNV	TMPRSS2:NM_001135099:exon9:c.C948T:p.H316H	21q22.3	rs151338439	.	.	.	.	0.001	.	.	0.001	.	.	0	0.0001	0	0	0	0	0	0.0001	0.0001	0.0002	.	.	.	.	.	.	.	.	.	.	1.671e-05	0	0	0	0	0	9.242e-06	0
chr21	42845319	42845319	C	T	exonic	TMPRSS2	.	nonsynonymous SNV	TMPRSS2:NM_001135099:exon9:c.G943A:p.V315I	21q22.3	rs778525582	.	.	.	.	0.0001	.	.	.	.	.	0	0.0001	0	0	0	0	0	0	.	.	.	.	.	.	.	.	.	.	.	.	4.19e-06	6.933e-05	0	0	0	0	0	0
chr21	42845320	42845320	G	A	exonic	TMPRSS2	.	synonymous SNV	TMPRSS2:NM_001135099:exon9:c.C942T:p.N314N	21q22.3	rs532756922	.	.	.	.	0.0014	0.0014	.	.	.	.	0	0	0.0001	0	0	0	0	0	.	.	.	.	0.0001	0	0	0	0	0	0.0003	0	2.094e-05	0	6.035e-05	0	5.88e-05	0	1.854e-05	0
chr21	42845320	42845320	G	T	exonic	TMPRSS2	.	nonsynonymous SNV	TMPRSS2:NM_001135099:exon9:c.C942A:p.N314K	21q22.3	.	.	.	.	.	.	.	.	.	.	.	.	.	.	.	.	.	.	.	.	.	.	.	.	.	.	.	.	.	.	.	4.189e-06	0	0	0	0	4.724e-05	0	0
chr21	42845328	42845328	C	T	exonic	TMPRSS2	.	nonsynonymous SNV	TMPRSS2:NM_001135099:exon9:c.G934A:p.V312I	21q22.3	rs140547429	.	.	.	.	0.0002	.	.	.	.	.	0	0.0001	0	0	0	0	0	0.0001	0.0001	0.0002	.	.	.	.	.	.	.	.	.	.	2.512e-05	0	0	0	0	4.723e-05	1.853e-05	0
chr21	42845329	42845329	G	A	exonic	TMPRSS2	.	synonymous SNV	TMPRSS2:NM_001135099:exon9:c.C933T:p.H311H	21q22.3	rs546335233	.	.	.	.	0.002	.	.	.	0.002	.	0.0001	0	0	0	0	0	0	0.0004	.	.	.	.	.	.	.	.	.	.	.	.	4.609e-05	0	0	0	0	0	2.784e-05	0
chr21	42845329	42845329	G	C	exonic	TMPRSS2	.	nonsynonymous SNV	TMPRSS2:NM_001135099:exon9:c.C933G:p.H311Q	21q22.3	rs546335233	.	.	.	.	.	.	.	.	.	.	.	.	.	.	.	.	.	.	.	.	.	.	.	.	.	.	.	.	.	.	8.38e-06	0	0	0	0	0	1.856e-05	0
chr21	42845332	42845332	C	T	exonic	TMPRSS2	.	synonymous SNV	TMPRSS2:NM_001135099:exon9:c.G930A:p.L310L	21q22.3	rs368321133	.	.	.	.	0.0001	.	.	.	.	.	0	0	0	0	0	0	0	0.0001	.	.	.	.	.	.	.	.	.	.	.	.	4.187e-06	0	0	0	0	0	0	0
chr21	42845336	42845336	C	T	exonic	TMPRSS2	.	nonsynonymous SNV	TMPRSS2:NM_001135099:exon9:c.G926A:p.S309N	21q22.3	.	.	.	.	.	.	.	.	.	.	.	.	.	.	.	.	.	.	.	.	.	.	.	.	.	.	.	.	.	.	.	4.191e-06	0	0	0	0	0	9.282e-06	0
chr21	42845340	42845340	C	T	exonic	TMPRSS2	.	nonsynonymous SNV	TMPRSS2:NM_001135099:exon9:c.G922A:p.V308I	21q22.3	.	.	.	.	.	.	.	.	.	.	.	.	.	.	.	.	.	.	.	.	.	.	.	.	.	.	.	.	.	.	.	4.194e-06	0	0	0	0	0	0	0
chr21	42845340	42845340	C	A	exonic	TMPRSS2	.	nonsynonymous SNV	TMPRSS2:NM_001135099:exon9:c.G922T:p.V308F	21q22.3	.	.	.	.	.	.	.	.	.	.	.	.	.	.	.	.	.	.	.	.	.	.	.	.	.	.	.	.	.	.	.	4.194e-06	0	0	0	0	0	0	0
chr21	42845347	42845347	G	A	exonic	TMPRSS2	.	synonymous SNV	TMPRSS2:NM_001135099:exon9:c.C915T:p.P305P	21q22.3	.	.	.	.	.	.	.	.	.	.	.	.	.	.	.	.	.	.	.	.	.	.	.	.	.	.	.	.	.	.	.	4.187e-06	0	0	0	0	0	0	0
chr21	42845349	42845349	G	A	exonic	TMPRSS2	.	nonsynonymous SNV	TMPRSS2:NM_001135099:exon9:c.C913T:p.P305S	21q22.3	rs770738725	.	.	.	.	0	.	.	.	.	.	0	0	0	0	0	0	0	0	.	.	.	.	.	.	.	.	.	.	.	.	8.385e-06	0	0	0	0	0	1.857e-05	0
chr21	42845349	42845349	G	T	exonic	TMPRSS2	.	nonsynonymous SNV	TMPRSS2:NM_001135099:exon9:c.C913A:p.P305T	21q22.3	.	.	.	.	.	.	.	.	.	.	.	.	.	.	.	.	.	.	.	.	.	.	.	.	.	.	.	.	.	.	.	4.193e-06	0	0	0	0	0	9.287e-06	0
chr21	42845352	42845352	A	G	exonic	TMPRSS2	.	nonsynonymous SNV	TMPRSS2:NM_001135099:exon9:c.T910C:p.W304R	21q22.3	.	.	.	.	.	.	.	.	.	.	.	.	.	.	.	.	.	.	.	.	.	.	.	3.236e-05	0.0001	0	0	0	0	0	0	4.192e-06	6.914e-05	0	0	0	0	0	0
chr21	42845354	42845354	G	A	exonic	TMPRSS2	.	nonsynonymous SNV	TMPRSS2:NM_001135099:exon9:c.C908T:p.A303V	21q22.3	rs776450836	.	.	.	.	0	.	.	.	.	.	0	0	0	0	0	0	0	0	.	.	.	.	.	.	.	.	.	.	.	.	8.408e-06	0	0	0	0	0	1.864e-05	0
chr21	42845355	42845355	C	A	exonic	TMPRSS2	.	nonsynonymous SNV	TMPRSS2:NM_001135099:exon9:c.G907T:p.A303S	21q22.3	rs759433454	.	.	.	.	0.0001	.	.	.	.	.	0	0	0	0	0	0	0	0.0001	.	.	.	.	.	.	.	.	.	.	.	.	8.419e-06	0	3.02e-05	0	0	0	0	0
chr21	42845357	42845357	C	T	exonic	TMPRSS2	.	nonsynonymous SNV	TMPRSS2:NM_001135099:exon9:c.G905A:p.G302E	21q22.3	.	.	.	.	.	.	.	.	.	.	.	.	.	.	.	.	.	.	.	.	.	.	.	.	.	.	.	.	.	.	.	8.396e-06	0	0	0	0	0	0	0
chr21	42845359	42845359	C	T	exonic	TMPRSS2	.	synonymous SNV	TMPRSS2:NM_001135099:exon9:c.G903A:p.P301P	21q22.3	rs2298658	not_provided	MedGen:CN517202	criteria_provided,_single_submitter	Benign	0.0043	0.0014	0.002	.	.	.	0.0008	0	0.004	0.0043	0.0002	0.0001	0	0.0001	.	.	.	.	0.0003	0	0.0036	0	0.0012	0	0.0003	0	0.0007	0	0.0027	0.0002	0.0028	4.734e-05	0.0001	0.0004
chr21	42845360	42845360	G	A	exonic	TMPRSS2	.	nonsynonymous SNV	TMPRSS2:NM_001135099:exon9:c.C902T:p.P301L	21q22.3	rs775494034	.	.	.	.	0.0004	.	.	.	.	.	0.0001	0	0.0004	0	0	0.0001	0	0.0001	.	.	.	.	.	.	.	.	.	.	.	.	7.563e-05	0	0.0003	0	0	0	4.661e-05	0
chr21	42845364	42845364	G	A	exonic	TMPRSS2	.	nonsynonymous SNV	TMPRSS2:NM_001135099:exon9:c.C898T:p.L300F	21q22.3	rs763100539	.	.	.	.	0	.	.	.	.	.	0	0	0	0	0	0	0	0	.	.	.	.	3.237e-05	0	0.0012	0	0	0	0	0	4.207e-06	0	0	0	0	4.731e-05	0	0
chr21	42845365	42845365	C	T	exonic	TMPRSS2	.	synonymous SNV	TMPRSS2:NM_001135099:exon9:c.G897A:p.A299A	21q22.3	rs375491952	.	.	.	.	0.0002	.	.	.	.	.	0.0001	0.0001	0	0	0	0.0001	0	0	0.0001	0.0002	.	.	9.716e-05	0.0003	0	0	0	0	0	0	6.311e-05	0.0001	0	0	5.891e-05	0	0.0001	0.0002
chr21	42845366	42845366	G	A	exonic	TMPRSS2	.	nonsynonymous SNV	TMPRSS2:NM_001135099:exon9:c.C896T:p.A299V	21q22.3	rs150445636	.	.	.	.	0.0015	.	.	.	.	.	0.0001	0.0005	0	0.0001	0	0	0	0.0002	0.0002	0.0002	0.0001	.	0.0001	0.0002	0	0.0033	0	0	6.683e-05	0	0.0001	0.0005	9.04e-05	0.0015	0.0001	0	2.8e-05	0.0002
chr21	42845367	42845367	C	T	exonic	TMPRSS2	.	nonsynonymous SNV	TMPRSS2:NM_001135099:exon9:c.G895A:p.A299T	21q22.3	rs757466150	.	.	.	.	0.0001	.	.	.	.	.	0	0	0	0	0	0.0001	0	0.0001	.	.	.	.	.	.	.	.	.	.	.	.	5.895e-05	0	0	0	0	4.736e-05	0.0001	0
chr21	42845368	42845368	G	A	exonic	TMPRSS2	.	synonymous SNV	TMPRSS2:NM_001135099:exon9:c.C894T:p.S298S	21q22.3	rs145355824	.	.	.	.	0.001	.	.	0.001	.	.	0.0001	0	0	0	0	0.0001	0	0	0.0001	0.0002	.	.	3.237e-05	0	0	0	0	0	6.681e-05	0	5.053e-05	0	3.016e-05	0.0001	0	0	7.484e-05	0.0004
chr21	42845369	42845369	C	T	exonic	TMPRSS2	.	nonsynonymous SNV	TMPRSS2:NM_001135099:exon9:c.G893A:p.S298N	21q22.3	.	.	.	.	.	.	.	.	.	.	.	.	.	.	.	.	.	.	.	.	.	.	.	.	.	.	.	.	.	.	.	4.204e-06	6.923e-05	0	0	0	0	0	0
chr21	42845371	42845371	C	T	exonic	TMPRSS2	.	synonymous SNV	TMPRSS2:NM_001135099:exon9:c.G891A:p.E297E	21q22.3	rs750849082	.	.	.	.	0	.	.	.	.	.	0	0	0	0	0	0	0	0	.	.	.	.	.	.	.	.	.	.	.	.	4.2e-06	0	0	0	0	0	9.327e-06	0
chr21	42845373	42845373	C	T	exonic	TMPRSS2	.	nonsynonymous SNV	TMPRSS2:NM_001135099:exon9:c.G889A:p.E297K	21q22.3	rs61735796	.	.	.	.	0.0007	.	.	.	.	.	0.0004	0	0	0	0	0.0007	0	0	0.0002	.	0.0002	.	0.0007	0	0	0	0	0	0.0014	0.001	0.0004	0	0	0.0035	0	0.0002	0.0004	0
chr21	42845374	42845374	G	A	exonic	TMPRSS2	.	synonymous SNV	TMPRSS2:NM_001135099:exon9:c.C888T:p.G296G	21q22.3	rs2298659	.	.	.	.	0.41	0.22	0.25	0.23	0.19	0.22449	0.26	0.21	0.3	0.29	0.41	0.25	0.28	0.22	0.21	0.19	0.22	0.17	0.2481	0.1918	0.2333	0.0762	0.2889	0.3619	0.2515	0.287	0.2387	0.1925	0.2576	0.1045	0.2641	0.362	0.2316	0.2246
chr21	42845376	42845376	C	T	exonic	TMPRSS2	.	nonsynonymous SNV	TMPRSS2:NM_001135099:exon9:c.G886A:p.G296S	21q22.3	rs537370123	.	.	.	.	0.0014	0.0014	.	.	.	.	0	0	0.0001	0	0	0.0001	0	0	.	.	.	.	.	.	.	.	.	.	.	.	2.524e-05	0	3.015e-05	0	0	0	4.677e-05	0
chr21	42845377	42845377	G	A	exonic	TMPRSS2	.	synonymous SNV	TMPRSS2:NM_001135099:exon9:c.C885T:p.G295G	21q22.3	rs777199120	.	.	.	.	0.0003	.	.	.	.	.	0.0001	0	0.0003	0.0001	0	0.0001	0	0.0001	.	.	.	.	6.476e-05	0.0002	0	0	0	0	0	0	7.573e-05	6.923e-05	0.0002	0	5.878e-05	0	5.614e-05	0
chr21	42845377	42845377	G	T	exonic	TMPRSS2	.	synonymous SNV	TMPRSS2:NM_001135099:exon9:c.C885A:p.G295G	21q22.3	rs777199120	.	.	.	.	0	.	.	.	.	.	0	.	.	.	.	.	.	.	.	.	.	.	.	.	.	.	.	.	.	.	4.207e-06	0	0	0	0	0	0	0
chr21	42845381	42845381	A	G	exonic	TMPRSS2	.	nonsynonymous SNV	TMPRSS2:NM_001135099:exon9:c.T881C:p.V294A	21q22.3	.	.	.	.	.	.	.	.	.	.	.	.	.	.	.	.	.	.	.	.	.	.	.	.	.	.	.	.	.	.	.	4.195e-06	0	0	0	0	0	0	0
chr21	42845383	42845383	A	G	exonic	TMPRSS2	.	synonymous SNV	TMPRSS2:NM_001135099:exon9:c.T879C:p.I293I	21q22.3	rs17854725	.	.	.	.	0.56	0.41	0.12	0.54	0.44	0.505102	0.5	0.41	0.41	0.15	0.55	0.56	0.51	0.49	0.49	0.39	0.54	0.32	0.4722	0.3792	0.4105	0.6192	0.1293	0.4871	0.5591	0.4918	0.4742	0.3784	0.3887	0.5829	0.1309	0.5208	0.5502	0.4801
chr21	42845384	42845384	A	G	exonic	TMPRSS2	.	nonsynonymous SNV	TMPRSS2:NM_001135099:exon9:c.T878C:p.I293T	21q22.3	.	.	.	.	.	.	.	.	.	.	.	.	.	.	.	.	.	.	.	.	.	.	.	.	.	.	.	.	.	.	.	4.198e-06	6.89e-05	0	0	0	0	0	0
chr21	42845385	42845385	T	C	exonic	TMPRSS2	.	nonsynonymous SNV	TMPRSS2:NM_001135099:exon9:c.A877G:p.I293V	21q22.3	rs745679574	.	.	.	.	0.0015	.	.	.	.	.	0	0	0	0	0	0	0.0015	0	.	.	.	.	.	.	.	.	.	.	.	.	4.197e-06	0	0	0	0	0	0	0.0002
chr21	42845396	42845396	C	T	exonic	TMPRSS2	.	nonsynonymous SNV	TMPRSS2:NM_001135099:exon9:c.G866A:p.R289H	21q22.3	rs775404304	.	.	.	.	0.0001	.	.	.	.	.	0.0001	0	0	0	0	0.0001	0	0	.	.	.	.	3.239e-05	0	0	0	0	0	6.684e-05	0	3.376e-05	0	0	0	0	0	6.586e-05	0
chr21	42845397	42845397	G	T	exonic	TMPRSS2	.	nonsynonymous SNV	TMPRSS2:NM_001135099:exon9:c.C865A:p.R289S	21q22.3	.	.	.	.	.	.	.	.	.	.	.	.	.	.	.	.	.	.	.	.	.	.	.	.	.	.	.	.	.	.	.	1.266e-05	0	0	0	5.887e-05	0	1.88e-05	0
chr21	42845397	42845397	G	A	exonic	TMPRSS2	.	nonsynonymous SNV	TMPRSS2:NM_001135099:exon9:c.C865T:p.R289C	21q22.3	rs762854045	.	.	.	.	0.0001	.	.	.	.	.	0	0	0	0	0	0	0	0.0001	.	.	.	.	.	.	.	.	.	.	.	.	3.375e-05	0	0	0	0	0	1.88e-05	0
chr21	42845406	42845406	T	A	exonic	TMPRSS2	.	nonsynonymous SNV	TMPRSS2:NM_001135099:exon9:c.A856T:p.N286Y	21q22.3	.	.	.	.	.	.	.	.	.	.	.	.	.	.	.	.	.	.	.	.	.	.	.	.	.	.	.	.	.	.	.	4.229e-06	0	0	0	0	0	0	0
chr21	42845410	42845410	G	T	exonic	TMPRSS2	.	nonsynonymous SNV	TMPRSS2:NM_001135099:exon9:c.C852A:p.N284K	21q22.3	.	.	.	.	.	.	.	.	.	.	.	.	.	.	.	.	.	.	.	.	.	.	.	.	.	.	.	.	.	.	.	4.233e-06	0	0	0	0	0	0	0
chr21	42845410	42845410	G	A	exonic	TMPRSS2	.	synonymous SNV	TMPRSS2:NM_001135099:exon9:c.C852T:p.N284N	21q22.3	.	.	.	.	.	.	.	.	.	.	.	.	.	.	.	.	.	.	.	.	.	.	.	.	.	.	.	.	.	.	.	4.233e-06	0	3.021e-05	0	0	0	0	0
chr21	42845411	42845411	T	C	exonic	TMPRSS2	.	nonsynonymous SNV	TMPRSS2:NM_001135099:exon9:c.A851G:p.N284S	21q22.3	.	.	.	.	.	.	.	.	.	.	.	.	.	.	.	.	.	.	.	.	.	.	.	.	.	.	.	.	.	.	.	4.235e-06	0	0	0	0	0	9.459e-06	0
chr21	42845413	42845413	G	A	exonic	TMPRSS2	.	synonymous SNV	TMPRSS2:NM_001135099:exon9:c.C849T:p.V283V	21q22.3	.	.	.	.	.	.	.	.	.	.	.	.	.	.	.	.	.	.	.	.	.	.	.	3.237e-05	0	0	0	0.0006	0	0	0	0	0	0	0	0	0	0	0
chr21	42845418	42845418	C	T	exonic	TMPRSS2	.	nonsynonymous SNV	TMPRSS2:NM_001135099:exon9:c.G844A:p.G282R	21q22.3	rs1051913801	.	.	.	.	.	.	.	.	.	.	.	.	.	.	.	.	.	.	.	.	.	.	.	.	.	.	.	.	.	.	4.274e-06	0	0	0	0	0	9.571e-06	0
chr21	42845419	42845419	G	A	exonic	TMPRSS2	.	synonymous SNV	TMPRSS2:NM_001135099:exon9:c.C843T:p.C281C	21q22.3	rs768756887	.	.	.	.	0.0003	.	.	.	.	.	0.0001	0.0001	0	0.0003	0	0	0	0.0001	.	.	.	.	3.24e-05	0.0001	0	0	0	0	0	0	4.299e-05	7.103e-05	0	0	0.0001	0	2.891e-05	0
chr21	42845419	42845419	G	T	exonic	TMPRSS2	.	stopgain	TMPRSS2:NM_001135099:exon9:c.C843A:p.C281X	21q22.3	rs768756887	.	.	.	.	0	.	.	.	.	.	0	.	.	.	.	.	.	.	.	.	.	.	.	.	.	.	.	.	.	.	4.299e-06	0	0	0	0	0	0	0
chr21	42845421	42845421	A	G	exonic	TMPRSS2	.	nonsynonymous SNV	TMPRSS2:NM_001135099:exon9:c.T841C:p.C281R	21q22.3	rs143049780	.	.	.	.	0.0001	.	.	.	.	.	.	.	.	.	.	.	.	.	0.0001	.	0.0001	.	.	.	.	.	.	.	.	.	.	.	.	.	.	.	.	.
chr21	42845423	42845423	G	T	exonic	TMPRSS2	.	nonsynonymous SNV	TMPRSS2:NM_001135099:exon9:c.C839A:p.A280D	21q22.3	.	.	.	.	.	.	.	.	.	.	.	.	.	.	.	.	.	.	.	.	.	.	.	.	.	.	.	.	.	.	.	4.306e-06	0	0	0	0	0	9.652e-06	0
chr21	42845426	42845426	G	A	intronic	TMPRSS2	.	.	.	21q22.3	.	.	.	.	.	.	.	.	.	.	.	.	.	.	.	.	.	.	.	.	.	.	.	3.236e-05	0	0	0	0	0	6.684e-05	0	.	.	.	.	.	.	.	.
chr21	42845428	42845428	G	A	intronic	TMPRSS2	.	.	.	21q22.3	.	.	.	.	.	.	.	.	.	.	.	.	.	.	.	.	.	.	.	.	.	.	.	3.237e-05	0	0	0	0	0	6.682e-05	0	.	.	.	.	.	.	.	.
chr21	42845430	42845430	A	G	intronic	TMPRSS2	.	.	.	21q22.3	.	.	.	.	.	.	.	.	.	.	.	.	.	.	.	.	.	.	.	.	.	.	.	.	.	.	.	.	.	.	.	4.358e-06	0	0	0	0	0	9.788e-06	0
chr21	42845438	42845438	C	T	intronic	TMPRSS2	.	.	.	21q22.3	rs372744084	.	.	.	.	0.0008	.	.	.	.	.	0.0001	0.0008	0	0	0	0	0	0	0.0002	0.0005	.	.	6.472e-05	0.0002	0	0	0	0	0	0	4.024e-05	0.0007	0	0	0	0	0	0
chr21	42845443	42845443	G	C	intronic	TMPRSS2	.	.	.	21q22.3	.	.	.	.	.	.	.	.	.	.	.	.	.	.	.	.	.	.	.	.	.	.	.	3.237e-05	0	0	0	0	0	6.683e-05	0	1.835e-05	0	0	0	0	0	4.154e-05	0
chr21	42845448	42845448	G	C	intronic	TMPRSS2	.	.	.	21q22.3	.	.	.	.	.	.	.	.	.	.	.	.	.	.	.	.	.	.	.	.	.	.	.	.	.	.	.	.	.	.	.	4.684e-06	0	0	0	6.428e-05	0	0	0
chr21	42845455	42845455	G	A	intronic	TMPRSS2	.	.	.	21q22.3	rs374764415	.	.	.	.	0.0002	.	.	.	.	.	0	0	0.0002	0	0	0	0	0	0.0001	.	0.0001	.	.	.	.	.	.	.	.	.	2.981e-05	0	0.0001	0	0	0	2.289e-05	0
chr21	42845459	42845459	C	T	intronic	TMPRSS2	.	.	.	21q22.3	rs368812287	.	.	.	.	0.0018	.	.	.	.	.	0.0002	0.0018	0	0	0	0.0001	0	0	0.0004	0.0012	.	.	0.0004	0.0011	0.0012	0	0	0	0	0	8.358e-05	0.0012	0	0	0	0	3.654e-05	0
chr21	42845462	42845462	G	A	intronic	TMPRSS2	.	.	.	21q22.3	.	.	.	.	.	.	.	.	.	.	.	.	.	.	.	.	.	.	.	.	.	.	.	.	.	.	.	.	.	.	.	5.339e-06	0	0	0	0	0	1.252e-05	0
chr21	42845466	42845466	A	C	intronic	TMPRSS2	.	.	.	21q22.3	.	.	.	.	.	.	.	.	.	.	.	.	.	.	.	.	.	.	.	.	.	.	.	.	.	.	.	.	.	.	.	1.101e-05	0	0	0	0	0	0	0
chr21	42845466	42845466	A	T	intronic	TMPRSS2	.	.	.	21q22.3	rs755479600	.	.	.	.	0.0002	.	.	.	.	.	0	0.0002	0	0	0	0	0	0	.	.	.	.	9.714e-05	0.0003	0	0	0	0	0	0	2.753e-05	0.0003	3.666e-05	0	0	0	0	0.0002
chr21	42845468	42845468	G	A	intronic	TMPRSS2	.	.	.	21q22.3	.	.	.	.	.	.	.	.	.	.	.	.	.	.	.	.	.	.	.	.	.	.	.	.	.	.	.	.	.	.	.	1.138e-05	0	3.744e-05	0	0	0	1.362e-05	0
chr21	42845469	42845469	C	A	intronic	TMPRSS2	.	.	.	21q22.3	.	.	.	.	.	.	.	.	.	.	.	.	.	.	.	.	.	.	.	.	.	.	.	.	.	.	.	.	.	.	.	1.136e-05	0	0	0	0	0	1.356e-05	0
chr21	42845470	42845470	C	T	intronic	TMPRSS2	.	.	.	21q22.3	rs777296694	.	.	.	.	0.002	.	.	.	.	.	0.0002	0	0	0.002	0	0	0	0.0001	.	.	.	.	.	.	.	.	.	.	.	.	9.203e-05	0	0	0	0.0009	0	1.379e-05	0
chr21	42845470	42845470	C	G	intronic	TMPRSS2	.	.	.	21q22.3	rs777296694	.	.	.	.	0	.	.	.	.	.	0	.	.	.	.	.	.	.	.	.	.	.	.	.	.	.	.	.	.	.	1.15e-05	0	7.556e-05	0	0	0	0	0
chr21	42845472	42845472	C	A	intronic	TMPRSS2	.	.	.	21q22.3	rs780830476	.	.	.	.	0.0003	.	.	.	.	.	0	0	0.0003	0	0	0	0	0	.	.	.	.	.	.	.	.	.	.	.	.	2.449e-05	0	0.0002	0	0	0	0	0
chr21	42845473	42845473	C	G	intronic	TMPRSS2	.	.	.	21q22.3	rs199704563	.	.	.	.	0.0032	.	.	0.002	.	0.00510204	0.0004	0.0003	0	0	0	0.0007	0.0032	0	0.0004	.	0.0006	.	0.0001	0	0	0	0	0	0.0002	0.001	0.0002	0.0001	0.0003	0	0	6.282e-05	0.0004	0.0003
chr21	42845479	42845479	C	-	intronic	TMPRSS2	.	.	.	21q22.3	.	.	.	.	.	.	.	.	.	.	.	.	.	.	.	.	.	.	.	.	.	.	.	.	.	.	.	.	.	.	.	.	.	.	.	.	.	.	.
chr21	42845487	42845487	C	T	intronic	TMPRSS2	.	.	.	21q22.3	.	.	.	.	.	.	.	.	.	.	.	.	.	.	.	.	.	.	.	.	.	.	.	3.235e-05	0	0	0	0	0	6.68e-05	0	.	.	.	.	.	.	.	.
chr21	42845489	42845489	C	T	intronic	TMPRSS2	.	.	.	21q22.3	rs377496737	.	.	.	.	0.0038	.	.	.	.	.	.	.	.	.	.	.	.	.	.	.	.	.	0.0003	0.0009	0	0	0	0	0	0	.	.	.	.	.	.	.	.
chr21	42845498	42845498	C	T	intronic	TMPRSS2	.	.	.	21q22.3	.	.	.	.	.	.	.	.	.	.	.	.	.	.	.	.	.	.	.	.	.	.	.	3.233e-05	0.0001	0	0	0	0	0	0	.	.	.	.	.	.	.	.
chr21	42848433	42848433	G	C	intronic	TMPRSS2	.	.	.	21q22.3	rs1032543442	.	.	.	.	.	.	.	.	.	.	.	.	.	.	.	.	.	.	.	.	.	.	3.231e-05	0	0	0	0	0	6.67e-05	0	.	.	.	.	.	.	.	.
chr21	42848434	42848434	A	T	intronic	TMPRSS2	.	.	.	21q22.3	.	.	.	.	.	.	.	.	.	.	.	.	.	.	.	.	.	.	.	.	.	.	.	3.232e-05	0.0001	0	0	0	0	0	0	.	.	.	.	.	.	.	.
chr21	42848447	42848447	A	C	intronic	TMPRSS2	.	.	.	21q22.3	.	.	.	.	.	.	.	.	.	.	.	.	.	.	.	.	.	.	.	.	.	.	.	.	.	.	.	.	.	.	.	.	.	.	.	.	.	.	.
chr21	42848455	42848455	A	G	intronic	TMPRSS2	.	.	.	21q22.3	.	.	.	.	.	.	.	.	.	.	.	.	.	.	.	.	.	.	.	.	.	.	.	.	.	.	.	.	.	.	.	4.078e-06	0	0	0	0	0	9.016e-06	0
chr21	42848457	42848457	C	T	intronic	TMPRSS2	.	.	.	21q22.3	rs75756279	.	.	.	.	0.0092	0.0014	.	0.008	0.0092	0.0255102	0.0049	0.001	0.0018	0	0.0051	0.0062	0.0067	0.0064	0.004	0.0007	0.0057	.	0.004	0.0007	0.0024	0.0033	0	0.0049	0.0062	0.0061	0.0046	0.0007	0.0019	0.0018	5.802e-05	0.0051	0.0063	0.004
chr21	42848458	42848458	T	G	intronic	TMPRSS2	.	.	.	21q22.3	.	.	.	.	.	.	.	.	.	.	.	.	.	.	.	.	.	.	.	.	.	.	.	.	.	.	.	.	.	.	.	.	.	.	.	.	.	.	.
chr21	42848464	42848464	T	A	intronic	TMPRSS2	.	.	.	21q22.3	rs749214858	.	.	.	.	0	.	.	.	.	.	0	0	0	0	0	0	0	0	.	.	.	.	.	.	.	.	.	.	.	.	4.075e-06	0	0	0	0	0	9.006e-06	0
chr21	42848468	42848468	T	C	intronic	TMPRSS2	.	.	.	21q22.3	.	.	.	.	.	.	.	.	.	.	.	.	.	.	.	.	.	.	.	.	.	.	.	.	.	.	.	.	.	.	.	4.072e-06	0	0	0	0	0	0	0.0002
chr21	42848469	42848469	A	G	intronic	TMPRSS2	.	.	.	21q22.3	rs768504286	.	.	.	.	0	.	.	.	.	.	0	0	0	0	0	0	0	0	.	.	.	.	.	.	.	.	.	.	.	.	4.072e-06	0	0	0	0	0	8.997e-06	0
chr21	42848470	42848470	G	C	intronic	TMPRSS2	.	.	.	21q22.3	.	.	.	.	.	.	.	.	.	.	.	.	.	.	.	.	.	.	.	.	.	.	.	.	.	.	.	.	.	.	.	8.145e-06	0	5.956e-05	0	0	0	0	0
chr21	42848472	42848472	A	T	intronic	TMPRSS2	.	.	.	21q22.3	rs201599220	.	.	.	.	0.001	.	0.001	.	.	.	0	0	0	0.0005	0	0	0	0.0001	.	.	.	.	6.463e-05	0	0	0	0.0012	0	0	0	5.7e-05	0	0	0	0.0006	0	0	0
chr21	42848477	42848477	A	-	intronic	TMPRSS2	.	.	.	21q22.3	.	.	.	.	.	.	.	.	.	.	.	.	.	.	.	.	.	.	.	.	.	.	.	.	.	.	.	.	.	.	.	.	.	.	.	.	.	.	.
chr21	42848480	42848480	A	C	intronic	TMPRSS2	.	.	.	21q22.3	.	.	.	.	.	.	.	.	.	.	.	.	.	.	.	.	.	.	.	.	.	.	.	.	.	.	.	.	.	.	.	4.07e-06	0	0	0	0	4.487e-05	0	0
chr21	42848482	42848482	G	A	intronic	TMPRSS2	.	.	.	21q22.3	rs761811602	.	.	.	.	0.0001	.	.	.	.	.	0	0	0.0001	0	0	0	0	0	.	.	.	.	3.23e-05	0	0	0	0	0	6.667e-05	0	8.139e-06	0	2.978e-05	0	0	0	8.988e-06	0
chr21	42848489	42848489	T	G	intronic	TMPRSS2	.	.	.	21q22.3	rs772352108	.	.	.	.	0.0001	.	.	.	.	.	0	0	0	0	0	0	0	0.0001	.	.	.	.	.	.	.	.	.	.	.	.	4.067e-06	0	0	0	0	0	0	0
chr21	42848494	42848494	A	C	intronic	TMPRSS2	.	.	.	21q22.3	rs200615061	.	.	.	.	0.0031	0.0014	.	0.003	0.0031	.	0.0006	0.0001	0.0003	0	0	0.0002	0.0011	0.0031	0.0002	0.0002	0.0001	.	9.691e-05	0.0001	0	0.0033	0	0	6.667e-05	0	0.0006	6.543e-05	0.0001	0.0002	0	0	0.0002	0.0002
chr21	42848499	42848499	C	G	intronic	TMPRSS2	.	.	.	21q22.3	rs761029216	.	.	.	.	0.0001	.	.	.	.	.	0	0	0	0	0	0	0	0.0001	.	.	.	.	.	.	.	.	.	.	.	.	2.846e-05	0	0	0	0	0	4.487e-05	0
chr21	42848499	42848499	C	T	intronic	TMPRSS2	.	.	.	21q22.3	.	.	.	.	.	.	.	.	.	.	.	.	.	.	.	.	.	.	.	.	.	.	.	3.23e-05	0	0	0	0	0	6.667e-05	0	.	.	.	.	.	.	.	.
chr21	42848506	42848506	A	G	exonic	TMPRSS2	.	nonsynonymous SNV	TMPRSS2:NM_001135099:exon8:c.T836C:p.I279T	21q22.3	rs181414852	.	.	.	.	0.0014	0.0014	.	.	.	.	0	0	0.0002	0	0	0	0	0	.	.	.	.	.	.	.	.	.	.	.	.	1.626e-05	0	8.934e-05	0	0	0	8.971e-06	0
chr21	42848507	42848507	T	C	exonic	TMPRSS2	.	nonsynonymous SNV	TMPRSS2:NM_001135099:exon8:c.A835G:p.I279V	21q22.3	rs754186953	.	.	.	.	0.0001	.	.	.	.	.	0	0	0	0	0	0	0	0.0001	.	.	.	.	.	.	.	.	.	.	.	.	4.065e-06	0	0	0	0	0	0	0
chr21	42848512	42848512	C	G	exonic	TMPRSS2	.	nonsynonymous SNV	TMPRSS2:NM_001135099:exon8:c.G830C:p.R277P	21q22.3	.	.	.	.	.	.	.	.	.	.	.	.	.	.	.	.	.	.	.	.	.	.	.	.	.	.	.	.	.	.	.	4.065e-06	0	0	0	0	0	0	0
chr21	42848512	42848512	C	T	exonic	TMPRSS2	.	nonsynonymous SNV	TMPRSS2:NM_001135099:exon8:c.G830A:p.R277H	21q22.3	rs760039204	.	.	.	.	0.0002	.	.	.	.	.	0	0	0	0.0001	0	0	0	0.0002	.	.	.	.	.	.	.	.	.	.	.	.	3.252e-05	0	0	0	5.799e-05	0	1.794e-05	0
chr21	42848513	42848513	G	A	exonic	TMPRSS2	.	nonsynonymous SNV	TMPRSS2:NM_001135099:exon8:c.C829T:p.R277C	21q22.3	rs762108701	.	.	.	.	0	.	.	.	.	.	0	0	0	0	0	0	0	0	.	.	.	.	.	.	.	.	.	.	.	.	1.626e-05	0	0	0	0	0	2.691e-05	0
chr21	42848514	42848514	T	C	exonic	TMPRSS2	.	synonymous SNV	TMPRSS2:NM_001135099:exon8:c.A828G:p.L276L	21q22.3	rs751019170	.	.	.	.	0.0001	.	.	.	.	.	0	0	0.0001	0	0	0	0	0	.	.	.	.	.	.	.	.	.	.	.	.	4.065e-06	0	2.978e-05	0	0	0	0	0
chr21	42848536	42848536	G	A	exonic	TMPRSS2	.	nonsynonymous SNV	TMPRSS2:NM_001135099:exon8:c.C806T:p.S269F	21q22.3	rs547544037	.	.	.	.	0.002	.	.	.	0.002	.	0.0001	0	0	0	0	0	0	0.001	.	.	.	.	.	.	.	.	.	.	.	.	9.768e-05	0	0	0	0	0	0	0
chr21	42848539	42848539	C	G	exonic	TMPRSS2	.	nonsynonymous SNV	TMPRSS2:NM_001135099:exon8:c.G803C:p.C268S	21q22.3	rs944739499	.	.	.	.	.	.	.	.	.	.	.	.	.	.	.	.	.	.	.	.	.	.	4.256e-05	0.0002	0	0	0	0	0	0	.	.	.	.	.	.	.	.
chr21	42848544	42848544	A	G	exonic	TMPRSS2	.	synonymous SNV	TMPRSS2:NM_001135099:exon8:c.T798C:p.D266D	21q22.3	rs780740692	.	.	.	.	0	.	.	.	.	.	0	0	0	0	0	0	0	0	.	.	.	.	.	.	.	.	.	.	.	.	4.255e-06	0	0	0	0	0	9.289e-06	0
chr21	42848545	42848545	T	C	exonic	TMPRSS2	.	nonsynonymous SNV	TMPRSS2:NM_001135099:exon8:c.A797G:p.D266G	21q22.3	.	.	.	.	.	.	.	.	.	.	.	.	.	.	.	.	.	.	.	.	.	.	.	.	.	.	.	.	.	.	.	4.338e-06	0	0	0	0	0	9.435e-06	0
chr21	42848546	42848546	C	A	exonic	TMPRSS2	.	nonsynonymous SNV	TMPRSS2:NM_001135099:exon8:c.G796T:p.D266Y	21q22.3	rs143597099	.	.	.	.	0.0016	.	.	.	.	.	0.0001	0	0	0	0.0016	0	0.0012	0	0.0001	.	0.0001	.	0.0003	0	0	0	0	0	0.0008	0	0.0002	0	0	0	0	0.002	9.718e-06	0
chr21	42848555	42848555	A	G	intronic	TMPRSS2	.	.	.	21q22.3	rs755801570	.	.	.	.	0.0002	.	.	.	.	.	0	0	0	0.0002	0	0	0	0	.	.	.	.	0.0002	0	0	0	0.0011	0	0	0	7.021e-05	0	0	0	0.0003	0	0	0
chr21	42848557	42848557	G	C	intronic	TMPRSS2	.	.	.	21q22.3	rs779855877	.	.	.	.	0.0003	.	.	.	.	.	0	0	0	0	0	0.0003	0	0	.	.	.	.	.	.	.	.	.	.	.	.	2.298e-05	0	0	0	0	0	0.0002	0
chr21	42848559	42848560	AC	-	intronic	TMPRSS2	.	.	.	21q22.3	rs778799028	.	.	.	.	0.0003	.	.	.	.	.	0	0	0	0	0	0.0003	0	0	.	.	.	.	0.0002	0.0003	0	0	0	0	0	0	2.291e-05	0	0	0	0	0	0.0002	0
chr21	42848561	42848562	AG	-	intronic	TMPRSS2	.	.	.	21q22.3	rs140530035	.	.	.	.	0.99	0.75	0.65	0.98	0.92	.	0.91	0.78	0.66	0.66	0.99	0.98	0.95	0.93	0.91	0.78	0.98	0.84	0.9034	0.7815	0.722	0.9768	0.6756	0.9931	0.9823	0.9622	0.9003	0.7749	0.6731	0.9883	0.6683	0.9914	0.9848	0.9285
chr21	42848562	42848563	GG	-	intronic	TMPRSS2	.	.	.	21q22.3	rs771768812	.	.	.	.	0.5	.	.	.	.	.	0.0019	0	0	0	0.5	0.15	.	0	.	.	.	.	3.238e-05	0	0	0	0	0	6.673e-05	0	6.102e-05	0	0	0	5.804e-05	0.0001	9.873e-05	0
chr21	42848562	42848562	G	T	intronic	TMPRSS2	.	.	.	21q22.3	rs62217528	.	.	.	.	0.0006	.	.	.	.	.	0.0001	0	0	0	0	0.0006	0	0	.	.	.	.	3.237e-05	0.0001	0	0	0	0	0	0	4.068e-06	0	0	0	0	0	8.976e-06	0
chr21	42848563	42848563	G	A	intronic	TMPRSS2	.	.	.	21q22.3	rs754886975	.	.	.	.	0.0018	.	.	.	.	.	0.0003	0.0018	0	0	0	0	.	0	.	.	.	.	.	.	.	.	.	.	.	.	0.0001	0.0012	0	0	0	0	0	0
chr21	42848571	42848571	C	G	intronic	TMPRSS2	.	.	.	21q22.3	rs199999942	.	.	.	.	0.0016	0.0014	.	.	.	.	0.0001	0	0.0016	0	0	0	0	0	.	.	.	.	6.46e-05	0.0001	0.0012	0	0	0	0	0	0.0002	0	0.0013	0	0	0	0	0
chr21	42848573	42848573	G	A	intronic	TMPRSS2	.	.	.	21q22.3	.	.	.	.	.	.	.	.	.	.	.	.	.	.	.	.	.	.	.	.	.	.	.	.	.	.	.	.	.	.	.	4.07e-06	0	0	0	5.799e-05	0	0	0
chr21	42848577	42848577	A	T	intronic	TMPRSS2	.	.	.	21q22.3	rs748161520	.	.	.	.	0	.	.	.	.	.	0	0	0	0	0	0	0	0	.	.	.	.	.	.	.	.	.	.	.	.	4.072e-06	0	0	0	0	0	8.984e-06	0
chr21	42848578	42848578	C	T	intronic	TMPRSS2	.	.	.	21q22.3	rs772264071	.	.	.	.	0.0001	.	.	.	.	.	0	0.0001	0	0	0	0	0	0.0001	.	.	.	.	3.23e-05	0	0.0012	0	0	0	0	0	2.037e-05	0	2.978e-05	0	5.802e-05	0	0	0
chr21	42848579	42848579	G	A	intronic	TMPRSS2	.	.	.	21q22.3	rs74423429	.	.	.	.	0.034	0.0072	.	0.021	0.0041	0.0153061	0.019	0.0047	0.0043	0.0001	0.034	0.027	0.017	0.0081	0.019	0.007	0.026	.	0.0209	0.0054	0.0084	0.0265	0	0.0364	0.0291	0.0214	0.0191	0.0044	0.0063	0.0079	5.801e-05	0.0366	0.0288	0.0174
chr21	42848581	42848581	T	C	intronic	TMPRSS2	.	.	.	21q22.3	.	.	.	.	.	.	.	.	.	.	.	.	.	.	.	.	.	.	.	.	.	.	.	.	.	.	.	.	.	.	.	4.075e-06	0	0	0	0	0	8.992e-06	0
chr21	42848584	42848584	T	G	intronic	TMPRSS2	.	.	.	21q22.3	rs904056943	.	.	.	.	.	.	.	.	.	.	.	.	.	.	.	.	.	.	.	.	.	.	.	.	.	.	.	.	.	.	.	.	.	.	.	.	.	.
chr21	42848586	42848586	C	T	intronic	TMPRSS2	.	.	.	21q22.3	rs747196399	.	.	.	.	0.0002	.	.	.	.	.	0	0.0001	0	0.0002	0	0	0	0	.	.	.	.	0.0001	0.0005	0	0	0	0	0	0	8.163e-06	6.559e-05	0	0	5.803e-05	0	0	0
chr21	42848587	42848587	G	A	intronic	TMPRSS2	.	.	.	21q22.3	rs751334985	.	.	.	.	0.0001	.	.	.	.	.	0.0001	.	.	.	.	.	.	.	.	.	.	.	0.0001	0	0	0	0	0	0.0002	0.001	6.125e-05	0	8.939e-05	0	5.806e-05	0	7.208e-05	0.0002
chr21	42848587	42848587	G	T	intronic	TMPRSS2	.	.	.	21q22.3	rs751334985	.	.	.	.	0.0001	.	.	.	.	.	0	0	0	0	0	0	0	0.0001	.	.	.	.	.	.	.	.	.	.	.	.	4.083e-06	0	0	0	0	0	0	0
chr21	42848590	42848590	G	A	intronic	TMPRSS2	.	.	.	21q22.3	.	.	.	.	.	.	.	.	.	.	.	.	.	.	.	.	.	.	.	.	.	.	.	.	.	.	.	.	.	.	.	4.082e-06	0	0	0	0	0	0	0
chr21	42848591	42848591	T	G	intronic	TMPRSS2	.	.	.	21q22.3	rs375891843	.	.	.	.	0.0034	.	.	.	.	.	0.0003	0	0	0	0.0002	0.0006	0.0034	0	0.0002	.	0.0003	.	0.0003	0	0	0	0	0	0.0005	0.001	0.0003	0	0	0	0	0.0002	0.0005	0.0002
chr21	42848593	42848593	A	C	intronic	TMPRSS2	.	.	.	21q22.3	rs765703243	.	.	.	.	0.02	.	.	.	.	.	0.0043	0.009	0.0007	0.0009	0.02	0.0041	0.011	0.0001	.	.	.	.	.	.	.	.	.	.	.	.	0.0028	0.0065	0.0002	0.0016	0.0005	0.009	0.0032	0.0024
chr21	42848593	42848593	A	G	intronic	TMPRSS2	.	.	.	21q22.3	.	.	.	.	.	.	.	.	.	.	.	.	.	.	.	.	.	.	.	.	.	.	.	.	.	.	.	.	.	.	.	4.115e-06	0	0	0	0	0	9.093e-06	0
chr21	42848596	42848596	T	G	intronic	TMPRSS2	.	.	.	21q22.3	rs775850899	.	.	.	.	0.0003	.	.	.	.	.	0	0.0003	0	0	0	0	0	0	.	.	.	.	3.229e-05	0.0001	0	0	0	0	0	0	1.634e-05	0.0003	0	0	0	0	0	0
chr21	42848597	42848597	G	A	intronic	TMPRSS2	.	.	.	21q22.3	rs763497368	.	.	.	.	0	.	.	.	.	.	0	0	0	0	0	0	0	0	.	.	.	.	.	.	.	.	.	.	.	.	4.088e-06	0	0	0	0	0	9.017e-06	0
chr21	42848598	42848598	C	T	intronic	TMPRSS2	.	.	.	21q22.3	.	.	.	.	.	.	.	.	.	.	.	.	.	.	.	.	.	.	.	.	.	.	.	.	.	.	.	.	.	.	.	4.088e-06	0	0	0	0	0	9.019e-06	0
chr21	42848599	42848599	C	A	intronic	TMPRSS2	.	.	.	21q22.3	.	.	.	.	.	.	.	.	.	.	.	.	.	.	.	.	.	.	.	.	.	.	.	.	.	.	.	.	.	.	.	4.089e-06	0	0	0	0	0	0	0
chr21	42848599	42848599	C	T	intronic	TMPRSS2	.	.	.	21q22.3	rs144800717	.	.	.	.	0.0008	.	.	.	.	.	0	0.0001	0	0	0	0	0	0	.	.	.	.	3.228e-05	0.0001	0	0	0	0	0	0	1.227e-05	0.0002	0	0	0	0	0	0
chr21	42848605	42848605	-	A	intronic	TMPRSS2	.	.	.	21q22.3	.	.	.	.	.	.	.	.	.	.	.	.	.	.	.	.	.	.	.	.	.	.	.	0.0001	0	0	0	0	0.0003	0.0002	0	.	.	.	.	.	.	.	.
chr21	42848612	42848612	A	C	intronic	TMPRSS2	.	.	.	21q22.3	rs569681994	.	.	.	.	0.001	.	.	0.001	.	.	.	.	.	.	.	.	.	.	.	.	.	.	0.0003	0	0.0012	0	0	0	0.0005	0	.	.	.	.	.	.	.	.
chr21	42851039	42851039	C	T	intronic	TMPRSS2	.	.	.	21q22.3	.	.	.	.	.	.	.	.	.	.	.	.	.	.	.	.	.	.	.	.	.	.	.	3.231e-05	0	0	0	0	0	6.664e-05	0	.	.	.	.	.	.	.	.
chr21	42851045	42851045	G	A	intronic	TMPRSS2	.	.	.	21q22.3	rs998847432	.	.	.	.	.	.	.	.	.	.	.	.	.	.	.	.	.	.	.	.	.	.	6.459e-05	0	0	0	0.0012	0	0	0	.	.	.	.	.	.	.	.
chr21	42851054	42851054	A	C	intronic	TMPRSS2	.	.	.	21q22.3	rs749963017	.	.	.	.	0	.	.	.	.	.	0	0	0	0	0	0	0	0	.	.	.	.	.	.	.	.	.	.	.	.	4.108e-06	0	0	0	0	0	9.048e-06	0
chr21	42851058	42851058	G	T	intronic	TMPRSS2	.	.	.	21q22.3	rs755711634	.	.	.	.	0.0001	.	.	.	.	.	0	0	0	0	0	0	0	0.0001	.	.	.	.	.	.	.	.	.	.	.	.	4.101e-06	0	0	0	0	0	0	0
chr21	42851064	42851064	A	G	intronic	TMPRSS2	.	.	.	21q22.3	.	.	.	.	.	.	.	.	.	.	.	.	.	.	.	.	.	.	.	.	.	.	.	3.229e-05	0.0001	0	0	0	0	0	0	.	.	.	.	.	.	.	.
chr21	42851067	42851067	C	T	intronic	TMPRSS2	.	.	.	21q22.3	.	.	.	.	.	.	.	.	.	.	.	.	.	.	.	.	.	.	.	.	.	.	.	.	.	.	.	.	.	.	.	4.102e-06	0	0	0	5.866e-05	0	0	0
chr21	42851073	42851073	T	A	intronic	TMPRSS2	.	.	.	21q22.3	.	.	.	.	.	.	.	.	.	.	.	.	.	.	.	.	.	.	.	.	.	.	.	.	.	.	.	.	.	.	.	4.122e-06	0	0	0	0	0	9.04e-06	0
chr21	42851080	42851080	A	C	intronic	TMPRSS2	.	.	.	21q22.3	.	.	.	.	.	.	.	.	.	.	.	.	.	.	.	.	.	.	.	.	.	.	.	.	.	.	.	.	.	.	.	4.127e-06	0	3.083e-05	0	0	0	0	0
chr21	42851080	42851080	A	G	intronic	TMPRSS2	.	.	.	21q22.3	.	.	.	.	.	.	.	.	.	.	.	.	.	.	.	.	.	.	.	.	.	.	.	.	.	.	.	.	.	.	.	4.127e-06	0	0	0	0	0	9.044e-06	0
chr21	42851092	42851092	T	G	intronic	TMPRSS2	.	.	.	21q22.3	rs753602716	.	.	.	.	0.0011	.	.	.	.	.	0	0	0	0	0	0	0.0011	0	.	.	.	.	.	.	.	.	.	.	.	.	1.634e-05	0	3.011e-05	0	0	0	8.987e-06	0.0004
chr21	42851095	42851095	A	G	intronic	TMPRSS2	.	.	.	21q22.3	.	.	.	.	.	.	.	.	.	.	.	.	.	.	.	.	.	.	.	.	.	.	.	3.228e-05	0.0001	0	0	0	0	0	0	.	.	.	.	.	.	.	.
chr21	42851105	42851105	T	A	exonic	TMPRSS2	.	nonsynonymous SNV	TMPRSS2:NM_001135099:exon7:c.A788T:p.Y263F	21q22.3	rs754722741	.	.	.	.	0.0001	.	.	.	.	.	0	0	0	0.0001	0	0	0	0	.	.	.	.	.	.	.	.	.	.	.	.	8.129e-06	0	0	0	0.0001	0	0	0
chr21	42851112	42851112	T	C	exonic	TMPRSS2	.	nonsynonymous SNV	TMPRSS2:NM_001135099:exon7:c.A781G:p.K261E	21q22.3	rs778825228	.	.	.	.	0	.	.	.	.	.	0	0	0	0	0	0	0	0	.	.	.	.	.	.	.	.	.	.	.	.	.	.	.	.	.	.	.	.
chr21	42851120	42851120	A	G	exonic	TMPRSS2	.	nonsynonymous SNV	TMPRSS2:NM_001135099:exon7:c.T773C:p.I258T	21q22.3	rs148049486	.	.	.	.	0.0001	.	.	.	.	.	0	0	0	0	0	0	0	0.0001	0.0001	.	0.0001	.	.	.	.	.	.	.	.	.	1.625e-05	0	0	0	0	0	1.791e-05	0
chr21	42851123	42851123	T	C	exonic	TMPRSS2	.	nonsynonymous SNV	TMPRSS2:NM_001135099:exon7:c.A770G:p.D257G	21q22.3	rs758443572	.	.	.	.	0	.	.	.	.	.	0	0	0	0	0	0	0	0	.	.	.	.	.	.	.	.	.	.	.	.	4.061e-06	0	0	0	0	0	8.953e-06	0
chr21	42851124	42851124	C	T	exonic	TMPRSS2	.	nonsynonymous SNV	TMPRSS2:NM_001135099:exon7:c.G769A:p.D257N	21q22.3	rs777951933	.	.	.	.	0	.	.	.	.	.	0	0	0	0	0	0	0	0	.	.	.	.	3.228e-05	0	0	0	0	0	6.662e-05	0	4.061e-06	0	0	0	0	0	8.954e-06	0
chr21	42851125	42851125	G	A	exonic	TMPRSS2	.	synonymous SNV	TMPRSS2:NM_001135099:exon7:c.C768T:p.V256V	21q22.3	rs747100310	.	.	.	.	0.0001	.	.	.	.	.	0	0	0	0	0	0	0	0.0001	.	.	.	.	.	.	.	.	.	.	.	.	1.218e-05	0	2.978e-05	0	0	0	0	0
chr21	42851127	42851127	C	T	exonic	TMPRSS2	.	nonsynonymous SNV	TMPRSS2:NM_001135099:exon7:c.G766A:p.V256I	21q22.3	.	.	.	.	.	.	.	.	.	.	.	.	.	.	.	.	.	.	.	.	.	.	.	.	.	.	.	.	.	.	.	4.061e-06	0	0	0	0	0	8.953e-06	0
chr21	42851134	42851134	G	A	exonic	TMPRSS2	.	synonymous SNV	TMPRSS2:NM_001135099:exon7:c.C759T:p.A253A	21q22.3	rs141788162	not_provided	MedGen:CN517202	criteria_provided,_single_submitter	Benign	0.012	0.0058	.	0.003	.	0.00510204	0.0035	0.0024	0.0018	0.003	0.012	0.004	0.0055	0.0005	0.0027	0.0023	0.0029	.	0.0043	0.0023	0	0.0199	0.0018	0.0143	0.0032	0.0061	0.0038	0.0022	0.0022	0.0113	0.0028	0.0124	0.0032	0.0064
chr21	42851135	42851135	G	A	exonic	TMPRSS2	.	nonsynonymous SNV	TMPRSS2:NM_001135099:exon7:c.C758T:p.A253V	21q22.3	rs201661208	.	.	.	.	0.001	.	0.001	.	.	.	.	.	.	.	.	.	.	.	.	.	.	.	.	.	.	.	.	.	.	.	.	.	.	.	.	.	.	.
chr21	42851138	42851138	C	T	exonic	TMPRSS2	.	nonsynonymous SNV	TMPRSS2:NM_001135099:exon7:c.G755A:p.S252N	21q22.3	rs776718328	.	.	.	.	0	.	.	.	.	.	0	0	0	0	0	0	0	0	.	.	.	.	.	.	.	.	.	.	.	.	4.061e-06	0	0	0	0	0	8.952e-06	0
chr21	42851139	42851139	T	G	exonic	TMPRSS2	.	nonsynonymous SNV	TMPRSS2:NM_001135099:exon7:c.A754C:p.S252R	21q22.3	rs746162549	.	.	.	.	0.0001	.	.	.	.	.	0	0	0	0	0	0	0	0.0001	.	.	.	.	.	.	.	.	.	.	.	.	4.061e-06	0	0	0	0	0	0	0
chr21	42851140	42851140	G	-	exonic	TMPRSS2	.	frameshift deletion	TMPRSS2:NM_001135099:exon7:c.753delA:p.S252Vfs*28	21q22.3	.	.	.	.	.	.	.	.	.	.	.	.	.	.	.	.	.	.	.	.	.	.	.	.	.	.	.	.	.	.	.	.	.	.	.	.	.	.	.
chr21	42851143	42851143	G	T	exonic	TMPRSS2	.	nonsynonymous SNV	TMPRSS2:NM_001135099:exon7:c.C750A:p.N250K	21q22.3	.	.	.	.	.	.	.	.	.	.	.	.	.	.	.	.	.	.	.	.	.	.	.	.	.	.	.	.	.	.	.	1.218e-05	0	8.934e-05	0	0	0	0	0
chr21	42851157	42851157	A	T	exonic	TMPRSS2	.	nonsynonymous SNV	TMPRSS2:NM_001135099:exon7:c.T736A:p.F246I	21q22.3	rs150554820	.	.	.	.	0.0014	0.0014	.	.	.	.	0.0005	0	0.0006	0	0	0.0007	0.0011	0	0.0002	.	0.0002	.	0.0002	0.0001	0.0012	0.0099	0	0	0.0001	0	0.0005	0	0.0005	0.0055	0	0	0.0004	0.0011
chr21	42851158	42851158	G	C	exonic	TMPRSS2	.	nonsynonymous SNV	TMPRSS2:NM_001135099:exon7:c.C735G:p.S245R	21q22.3	rs955405398	.	.	.	.	.	.	.	.	.	.	.	.	.	.	.	.	.	.	.	.	.	.	3.228e-05	0	0.0012	0	0	0	0	0	1.624e-05	0	0.0001	0	0	0	0	0
chr21	42851169	42851169	C	T	exonic	TMPRSS2	.	nonsynonymous SNV	TMPRSS2:NM_001135099:exon7:c.G724A:p.G242R	21q22.3	rs775960588	.	.	.	.	0	.	.	.	.	.	0	0	0	0	0	0	0	0	.	.	.	.	.	.	.	.	.	.	.	.	8.122e-06	0	0	0	0	0	8.952e-06	0
chr21	42851170	42851170	G	A	exonic	TMPRSS2	.	synonymous SNV	TMPRSS2:NM_001135099:exon7:c.C723T:p.S241S	21q22.3	rs763407535	.	.	.	.	0.0001	.	.	.	.	.	0	0	0	0.0001	0	0	0	0.0001	.	.	.	.	.	.	.	.	.	.	.	.	2.031e-05	0	0	0	5.799e-05	0	1.79e-05	0
chr21	42851170	42851170	G	T	exonic	TMPRSS2	.	nonsynonymous SNV	TMPRSS2:NM_001135099:exon7:c.C723A:p.S241R	21q22.3	rs763407535	.	.	.	.	0	.	.	.	.	.	0	.	.	.	.	.	.	.	.	.	.	.	3.23e-05	0	0	0	0	0.0003	0	0	8.123e-06	0	0	0	0	8.975e-05	0	0
chr21	42851176	42851176	A	G	exonic	TMPRSS2	.	synonymous SNV	TMPRSS2:NM_001135099:exon7:c.T717C:p.D239D	21q22.3	rs201109436	.	.	.	.	0.0008	.	.	.	.	.	0	0.0001	0	0	0	0	0	0	.	.	.	.	.	.	.	.	.	.	.	.	4.061e-06	6.534e-05	0	0	0	0	0	0
chr21	42851189	42851189	T	C	exonic	TMPRSS2	.	nonsynonymous SNV	TMPRSS2:NM_001135099:exon7:c.A704G:p.Q235R	21q22.3	.	.	.	.	.	.	.	.	.	.	.	.	.	.	.	.	.	.	.	.	.	.	.	.	.	.	.	.	.	.	.	4.065e-06	0	0	0	5.804e-05	0	0	0
chr21	42851193	42851193	T	C	exonic	TMPRSS2	.	nonsynonymous SNV	TMPRSS2:NM_001135099:exon7:c.A700G:p.S234G	21q22.3	.	.	.	.	.	.	.	.	.	.	.	.	.	.	.	.	.	.	.	.	.	.	.	.	.	.	.	.	.	.	.	4.066e-06	0	0	0.0001	0	0	0	0
chr21	42851197	42851197	G	A	exonic	TMPRSS2	.	synonymous SNV	TMPRSS2:NM_001135099:exon7:c.C696T:p.Y232Y	21q22.3	rs146681599	.	.	.	.	0.0008	.	.	.	.	.	0	0.0003	0	0	0	0	0	0	0.0002	0.0005	.	.	.	.	.	.	.	.	.	.	2.034e-05	0.0003	2.988e-05	0	0	0	0	0
chr21	42851202	42851202	A	C	exonic	TMPRSS2	.	nonsynonymous SNV	TMPRSS2:NM_001135099:exon7:c.T691G:p.F231V	21q22.3	rs139926880	.	.	.	.	0.0002	.	.	.	.	.	0	0.0002	0.0001	0	0	0	0	0	0.0001	0.0002	.	.	0.0002	0.0005	0	0	0	0	6.662e-05	0	4.072e-05	0.0005	5.982e-05	0	0	0	0	0
chr21	42851210	42851210	C	T	splicing	TMPRSS2	NM_001135099:exon7:c.684-1G>A;NM_005656:exon7:c.573-1G>A	.	.	21q22.3	rs753417444	.	.	.	.	0	.	.	.	.	.	0	0	0	0	0	0	0	0	.	.	.	.	.	.	.	.	.	.	.	.	8.151e-06	0	0	0	0	0	1.795e-05	0
chr21	42851211	42851211	T	C	splicing	TMPRSS2	NM_001135099:exon7:c.684-2A>G;NM_005656:exon7:c.573-2A>G	.	.	21q22.3	.	.	.	.	.	.	.	.	.	.	.	.	.	.	.	.	.	.	.	.	.	.	.	.	.	.	.	.	.	.	.	4.077e-06	0	0	0	0	0	8.976e-06	0
chr21	42851212	42851212	A	G	intronic	TMPRSS2	.	.	.	21q22.3	rs754707223	.	.	.	.	0	.	.	.	.	.	0	0	0	0	0	0	0	0	.	.	.	.	.	.	.	.	.	.	.	.	4.073e-06	0	0	0	0	0	8.973e-06	0
chr21	42851220	42851220	A	G	intronic	TMPRSS2	.	.	.	21q22.3	rs764902579	.	.	.	.	0	.	.	.	.	.	0	0	0	0	0	0	0	0	.	.	.	.	.	.	.	.	.	.	.	.	4.072e-06	0	0	0	0	0	8.974e-06	0
chr21	42851223	42851223	C	A	intronic	TMPRSS2	.	.	.	21q22.3	rs752564504	.	.	.	.	0	.	.	.	.	.	0	0	0	0	0	0	0	0	.	.	.	.	.	.	.	.	.	.	.	.	4.077e-06	0	0	0	0	0	8.981e-06	0
chr21	42851223	42851223	C	T	intronic	TMPRSS2	.	.	.	21q22.3	rs752564504	.	.	.	.	0	.	.	.	.	.	0	.	.	.	.	.	.	.	.	.	.	.	.	.	.	.	.	.	.	.	8.154e-06	0	0	0	0	0	0	0
chr21	42851238	42851238	T	C	intronic	TMPRSS2	.	.	.	21q22.3	rs777861918	.	.	.	.	0.0001	.	.	.	.	.	0	0.0001	0	0	0	0	0	0	.	.	.	.	.	.	.	.	.	.	.	.	4.095e-06	6.574e-05	0	0	0	0	0	0
chr21	42851239	42851239	G	T	intronic	TMPRSS2	.	.	.	21q22.3	rs751618573	.	.	.	.	0.0004	.	.	.	.	.	0.0001	0	0	0	0	0	0	0.0004	.	.	.	.	.	.	.	.	.	.	.	.	6.559e-05	0	0	0	0	0	0	0
chr21	42851241	42851241	T	A	intronic	TMPRSS2	.	.	.	21q22.3	rs757273102	.	.	.	.	0.0001	.	.	.	.	.	0	0	0	0	0	0	0	0.0001	.	.	.	.	.	.	.	.	.	.	.	.	4.102e-06	0	0	0	0	0	0	0
chr21	42851253	42851253	C	G	intronic	TMPRSS2	.	.	.	21q22.3	.	.	.	.	.	.	.	.	.	.	.	.	.	.	.	.	.	.	.	.	.	.	.	.	.	.	.	.	.	.	.	8.346e-06	0	3.075e-05	0	0	0	0	0.0002
chr21	42851254	42851254	A	G	intronic	TMPRSS2	.	.	.	21q22.3	rs781385390	.	.	.	.	0.0001	.	.	.	.	.	0	0	0.0001	0	0	0	0	0	.	.	.	.	.	.	.	.	.	.	.	.	4.175e-06	0	3.08e-05	0	0	0	0	0
chr21	42851257	42851257	C	T	intronic	TMPRSS2	.	.	.	21q22.3	rs112247445	.	.	.	.	0.0005	.	.	.	.	.	0	0.0003	0	0	0	0	0	0	0.0002	0.0005	.	.	3.231e-05	0.0001	0	0	0	0	0	0	1.676e-05	0.0001	3.089e-05	0	0	0	0	0.0002
chr21	42851258	42851258	A	G	intronic	TMPRSS2	.	.	.	21q22.3	rs377385043	.	.	.	.	0.0015	.	.	.	.	.	0.0009	0	0	0	0.0008	0.0015	0	0	0.0004	.	0.0006	.	0.0005	0.0001	0	0	0	0.0006	0.0007	0.001	0.0005	0	0	0	0	0.0008	0.001	0.0009
chr21	42851260	42851260	A	T	intronic	TMPRSS2	.	.	.	21q22.3	.	.	.	.	.	.	.	.	.	.	.	.	.	.	.	.	.	.	.	.	.	.	.	.	.	.	.	.	.	.	.	4.194e-06	0	3.088e-05	0	0	0	0	0
chr21	42851268	42851268	T	C	intronic	TMPRSS2	.	.	.	21q22.3	rs112985398	.	.	.	.	0.03	.	.	.	.	.	.	.	.	.	.	.	.	.	.	.	.	.	0.0077	0.0269	0.0036	0	0	0	6.665e-05	0	.	.	.	.	.	.	.	.
chr21	42851270	42851270	C	A	intronic	TMPRSS2	.	.	.	21q22.3	.	.	.	.	.	.	.	.	.	.	.	.	.	.	.	.	.	.	.	.	.	.	.	3.23e-05	0	0	0	0	0	6.669e-05	0	.	.	.	.	.	.	.	.
chr21	42851271	42851271	T	C	intronic	TMPRSS2	.	.	.	21q22.3	.	.	.	.	.	.	.	.	.	.	.	.	.	.	.	.	.	.	.	.	.	.	.	3.229e-05	0	0.0012	0	0	0	0	0	.	.	.	.	.	.	.	.
chr21	42851284	42851284	C	T	intronic	TMPRSS2	.	.	.	21q22.3	.	.	.	.	.	.	.	.	.	.	.	.	.	.	.	.	.	.	.	.	.	.	.	3.231e-05	0	0	0	0	0.0003	0	0	.	.	.	.	.	.	.	.
chr21	42852352	42852352	G	A	intronic	TMPRSS2	.	.	.	21q22.3	rs780343945	.	.	.	.	0.0003	.	.	.	.	.	0.0001	0	0	0	0	0	0	0.0003	.	.	.	.	3.231e-05	0.0001	0	0	0	0	0	0	4.613e-05	0	0	0	0	0	1.842e-05	0.0002
chr21	42852353	42852353	T	C	intronic	TMPRSS2	.	.	.	21q22.3	rs1038932296	.	.	.	.	.	.	.	.	.	.	.	.	.	.	.	.	.	.	.	.	.	.	3.231e-05	0.0001	0	0	0	0	0	0	.	.	.	.	.	.	.	.
chr21	42852365	42852365	C	T	intronic	TMPRSS2	.	.	.	21q22.3	rs186734573	.	.	.	.	0.012	.	.	0.001	.	.	0.0034	0.0005	0.0001	0	0.012	0.0048	0.0067	0.0001	0.0022	0.0005	0.003	.	0.0088	0.0005	0	0.0099	0	0.0109	0.0143	0.0143	0.0031	0.0006	0.0002	0.0032	0	0.0114	0.004	0.0029
chr21	42852370	42852370	A	G	intronic	TMPRSS2	.	.	.	21q22.3	.	.	.	.	.	.	.	.	.	.	.	.	.	.	.	.	.	.	.	.	.	.	.	.	.	.	.	.	.	.	.	4.113e-06	0	0	0	0	0	9.078e-06	0
chr21	42852380	42852380	G	A	intronic	TMPRSS2	.	.	.	21q22.3	rs372223232	.	.	.	.	0.0002	.	.	.	.	.	.	.	.	.	.	.	.	.	0.0001	0.0002	.	.	9.697e-05	0.0002	0	0	0	0	6.671e-05	0	1.236e-05	6.57e-05	3.016e-05	0	0	0	9.085e-06	0
chr21	42852382	42852382	C	T	intronic	TMPRSS2	.	.	.	21q22.3	rs79397218	.	.	.	.	0.011	.	.	.	.	.	0	.	.	.	.	.	.	.	.	.	.	0.011	.	.	.	.	.	.	.	.	1.649e-05	0	0	0	0	0	0	0
chr21	42852382	42852382	C	A	intronic	TMPRSS2	.	.	.	21q22.3	rs79397218	.	.	.	.	0.0092	.	.	.	0.0092	.	0.001	0	0	0	0	0	0.0011	0.0076	.	.	.	.	.	.	.	.	.	.	.	.	0.0009	0	0	0	0	0	1.818e-05	0.0002
chr21	42852383	42852383	G	A	intronic	TMPRSS2	.	.	.	21q22.3	rs762438307	.	.	.	.	0.0001	.	.	.	.	.	0	0	0	0	0	0	0	0.0001	.	.	.	.	3.232e-05	0	0	0	0	0	0	0.001	1.237e-05	0	6.044e-05	0	0	0	0	0
chr21	42852387	42852387	G	A	intronic	TMPRSS2	.	.	.	21q22.3	rs1032644092	.	.	.	.	.	.	.	.	.	.	.	.	.	.	.	.	.	.	.	.	.	.	.	.	.	.	.	.	.	.	4.082e-06	0	0	0	0	0	9.017e-06	0
chr21	42852388	42852388	C	T	intronic	TMPRSS2	.	.	.	21q22.3	.	.	.	.	.	.	.	.	.	.	.	.	.	.	.	.	.	.	.	.	.	.	.	.	.	.	.	.	.	.	.	4.084e-06	0	0	0	0	0	9.022e-06	0
chr21	42852393	42852393	C	T	intronic	TMPRSS2	.	.	.	21q22.3	rs776238499	.	.	.	.	0.0001	.	.	.	.	.	0	0	0	0	0	0	0	0.0001	.	.	.	.	.	.	.	.	.	.	.	.	4.072e-06	0	0	0	0	0	0	0
chr21	42852395	42852395	A	G	intronic	TMPRSS2	.	.	.	21q22.3	rs370175310	.	.	.	.	0.0002	.	.	.	.	.	0.0001	0	0.0001	0	0	0.0002	0	0	0.0001	.	0.0001	.	.	.	.	.	.	.	.	.	8.959e-05	0	2.979e-05	0	0	0	0.0002	0.0005
chr21	42852398	42852398	C	A	intronic	TMPRSS2	.	.	.	21q22.3	rs764956413	.	.	.	.	0	.	.	.	.	.	0	0	0	0	0	0	0	0	.	.	.	.	3.232e-05	0	0	0	0	0	0	0.001	4.071e-06	0	0	0	0	0	8.988e-06	0
chr21	42852401	42852404	ACTT	-	exonic	TMPRSS2	.	frameshift deletion	TMPRSS2:NM_001135099:exon6:c.682_683del:p.K228Efs*2	21q22.3	.	.	.	.	.	.	.	.	.	.	.	.	.	.	.	.	.	.	.	.	.	.	.	.	.	.	.	.	.	.	.	4.069e-06	0	0	0	0	0	0	0
chr21	42852402	42852402	C	G	splicing	TMPRSS2	NM_001135099:exon6:c.683+1G>C;NM_005656:exon6:c.572+1G>C	.	.	21q22.3	.	.	.	.	.	.	.	.	.	.	.	.	.	.	.	.	.	.	.	.	.	.	.	.	.	.	.	.	.	.	.	4.067e-06	0	0	0	0	0	8.976e-06	0
chr21	42852407	42852407	A	C	exonic	TMPRSS2	.	nonsynonymous SNV	TMPRSS2:NM_001135099:exon6:c.T679G:p.Y227D	21q22.3	.	.	.	.	.	.	.	.	.	.	.	.	.	.	.	.	.	.	.	.	.	.	.	3.234e-05	0	0	0	0	0	6.677e-05	0	.	.	.	.	.	.	.	.
chr21	42852410	42852410	C	A	exonic	TMPRSS2	.	nonsynonymous SNV	TMPRSS2:NM_001135099:exon6:c.G676T:p.G226C	21q22.3	rs752474554	.	.	.	.	0	.	.	.	.	.	0	0	0	0	0	0	0	0	.	.	.	.	3.232e-05	0	0	0	0	0	6.672e-05	0	4.066e-06	0	0	0	0	0	8.972e-06	0
chr21	42852411	42852411	C	T	exonic	TMPRSS2	.	nonsynonymous SNV	TMPRSS2:NM_001135099:exon6:c.G675A:p.M225I	21q22.3	.	.	.	.	.	.	.	.	.	.	.	.	.	.	.	.	.	.	.	.	.	.	.	.	.	.	.	.	.	.	.	4.066e-06	0	0	0	0	0	0	0.0002
chr21	42852414	42852414	G	A	exonic	TMPRSS2	.	synonymous SNV	TMPRSS2:NM_001135099:exon6:c.C672T:p.D224D	21q22.3	rs762840890	.	.	.	.	0.0001	.	.	.	.	.	0	0.0001	0	0	0	0	0	0	.	.	.	.	.	.	.	.	.	.	.	.	4.066e-06	6.547e-05	0	0	0	0	0	0
chr21	42852422	42852422	-	GGCC	exonic	TMPRSS2	.	frameshift insertion	TMPRSS2:NM_001135099:exon6:c.663_664insGGCC:p.C222Gfs*8	21q22.3	.	.	.	.	.	.	.	.	.	.	.	.	.	.	.	.	.	.	.	.	.	.	.	.	.	.	.	.	.	.	.	.	.	.	.	.	.	.	.
chr21	42852423	42852423	G	C	exonic	TMPRSS2	.	synonymous SNV	TMPRSS2:NM_001135099:exon6:c.C663G:p.A221A	21q22.3	.	.	.	.	.	.	.	.	.	.	.	.	.	.	.	.	.	.	.	.	.	.	.	.	.	.	.	.	.	.	.	4.066e-06	0	0	0	0	0	8.971e-06	0
chr21	42852426	42852426	C	T	exonic	TMPRSS2	.	synonymous SNV	TMPRSS2:NM_001135099:exon6:c.G660A:p.A220A	21q22.3	rs764043495	.	.	.	.	0.0002	.	.	.	.	.	0	0	0.0002	0	0	0	0	0	.	.	.	.	.	.	.	.	.	.	.	.	4.066e-06	0	2.978e-05	0	0	0	0	0
chr21	42852427	42852427	G	T	exonic	TMPRSS2	.	nonsynonymous SNV	TMPRSS2:NM_001135099:exon6:c.C659A:p.A220E	21q22.3	rs751523924	.	.	.	.	0	.	.	.	.	.	0	0	0	0	0	0	0	0	.	.	.	.	.	.	.	.	.	.	.	.	1.22e-05	6.545e-05	0	0	0	0	8.972e-06	0.0002
chr21	42852430	42852430	C	A	exonic	TMPRSS2	.	nonsynonymous SNV	TMPRSS2:NM_001135099:exon6:c.G656T:p.R219L	21q22.3	.	.	.	.	.	.	.	.	.	.	.	.	.	.	.	.	.	.	.	.	.	.	.	.	.	.	.	.	.	.	.	4.066e-06	0	2.978e-05	0	0	0	0	0
chr21	42852431	42852431	G	A	exonic	TMPRSS2	.	nonsynonymous SNV	TMPRSS2:NM_001135099:exon6:c.C655T:p.R219W	21q22.3	rs757262240	.	.	.	.	0	.	.	.	.	.	0	0	0	0	0	0	0	0	.	.	.	.	.	.	.	.	.	.	.	.	4.066e-06	0	0	0	0	0	8.972e-06	0
chr21	42852434	42852434	C	T	exonic	TMPRSS2	.	nonsynonymous SNV	TMPRSS2:NM_001135099:exon6:c.G652A:p.G218R	21q22.3	rs781089181	.	.	.	.	0	.	.	.	.	.	0	0	0	0	0	0	0	0	.	.	.	.	.	.	.	.	.	.	.	.	1.22e-05	0	2.978e-05	0	0	0	1.794e-05	0
chr21	42852435	42852435	G	A	exonic	TMPRSS2	.	synonymous SNV	TMPRSS2:NM_001135099:exon6:c.C651T:p.Y217Y	21q22.3	rs61735789	not_provided	MedGen:CN517202	criteria_provided,_single_submitter	Benign	0.016	0.0086	.	0.013	.	0.0102041	0.0088	0.0022	0.0081	0	0.0051	0.013	0.0056	0.0007	0.012	0.0025	0.016	.	0.0103	0.0032	0.006	0.0265	0	0.0103	0.0153	0.0133	0.0092	0.0023	0.009	0.0164	0	0.0061	0.0138	0.0137
chr21	42852435	42852435	G	T	exonic	TMPRSS2	.	stopgain	TMPRSS2:NM_001135099:exon6:c.C651A:p.Y217X	21q22.3	rs61735789	.	.	.	.	0	.	.	.	.	.	0	.	.	.	.	.	.	.	.	.	.	.	.	.	.	.	.	.	.	.	8.133e-06	6.548e-05	0	0	0	0	0	0
chr21	42852440	42852440	T	C	exonic	TMPRSS2	.	nonsynonymous SNV	TMPRSS2:NM_001135099:exon6:c.A646G:p.N216D	21q22.3	rs780256128	.	.	.	.	0.0001	.	.	.	.	.	0	0.0001	0	0	0	0	0	0	.	.	.	.	6.46e-05	0.0002	0	0	0	0	0	0	4.066e-06	6.549e-05	0	0	0	0	0	0
chr21	42852441	42852441	C	A	exonic	TMPRSS2	.	nonsynonymous SNV	TMPRSS2:NM_001135099:exon6:c.G645T:p.E215D	21q22.3	rs749577439	.	.	.	.	0.0001	.	.	.	.	.	0	0	0	0.0001	0	0	0	0	.	.	.	.	.	.	.	.	.	.	.	.	8.132e-06	0	0	0	0.0001	0	0	0
chr21	42852443	42852443	C	T	exonic	TMPRSS2	.	nonsynonymous SNV	TMPRSS2:NM_001135099:exon6:c.G643A:p.E215K	21q22.3	rs139092674	.	.	.	.	0.0001	.	.	.	.	.	0	0	0	0	0	0	0	0.0001	0.0001	.	0.0001	.	.	.	.	.	.	.	.	.	2.44e-05	0	0	0	0	0	3.589e-05	0
chr21	42852444	42852444	G	A	exonic	TMPRSS2	.	synonymous SNV	TMPRSS2:NM_001135099:exon6:c.C642T:p.N214N	21q22.3	rs200120702	.	.	.	.	.	.	.	.	.	.	.	.	.	.	.	.	.	.	.	.	.	.	3.229e-05	0	0	0	0	0	6.666e-05	0	8.133e-06	0	0	0	0	0	1.795e-05	0
chr21	42852446	42852446	T	A	exonic	TMPRSS2	.	nonsynonymous SNV	TMPRSS2:NM_001135099:exon6:c.A640T:p.N214Y	21q22.3	rs373847134	.	.	.	.	0.0001	.	.	.	.	.	0	0	0	0	0	0	0	0	0.0001	.	0.0001	.	.	.	.	.	.	.	.	.	1.627e-05	0	0	0	0	0	3.589e-05	0
chr21	42852452	42852452	C	T	exonic	TMPRSS2	.	nonsynonymous SNV	TMPRSS2:NM_001135099:exon6:c.G634A:p.D212N	21q22.3	rs748571451	.	.	.	.	0	.	.	.	.	.	0	0	0	0	0	0	0	0	.	.	.	.	.	.	.	.	.	.	.	.	6.099e-05	0	0.0004	0	0	0	1.794e-05	0.0002
chr21	42852453	42852453	G	A	exonic	TMPRSS2	.	synonymous SNV	TMPRSS2:NM_001135099:exon6:c.C633T:p.D211D	21q22.3	rs376158219	.	.	.	.	0.0001	.	.	.	.	.	0	0	0	0.0001	0	0	0	0.0001	0.0001	.	0.0001	.	.	.	.	.	.	.	.	.	4.473e-05	0	8.934e-05	0	5.8e-05	0	5.383e-05	0
chr21	42852453	42852453	G	T	exonic	TMPRSS2	.	nonsynonymous SNV	TMPRSS2:NM_001135099:exon6:c.C633A:p.D211E	21q22.3	rs376158219	.	.	.	.	0	.	.	.	.	.	0	.	.	.	.	.	.	.	.	.	.	.	3.229e-05	0	0	0	0	0	6.665e-05	0	1.22e-05	0	0	0	0	0	2.692e-05	0
chr21	42852456	42852456	T	C	exonic	TMPRSS2	.	synonymous SNV	TMPRSS2:NM_001135099:exon6:c.A630G:p.Q210Q	21q22.3	rs759090681	.	.	.	.	0.0001	.	.	.	.	.	0	0	0	0.0001	0	0	0	0	.	.	.	.	.	.	.	.	.	.	.	.	4.066e-06	0	0	0	5.8e-05	0	0	0
chr21	42852457	42852457	T	C	exonic	TMPRSS2	.	nonsynonymous SNV	TMPRSS2:NM_001135099:exon6:c.A629G:p.Q210R	21q22.3	.	.	.	.	.	.	.	.	.	.	.	.	.	.	.	.	.	.	.	.	.	.	.	3.228e-05	0.0001	0	0	0	0	0	0	4.066e-06	0	0	0	0	0	0	0
chr21	42852459	42852459	G	T	exonic	TMPRSS2	.	stopgain	TMPRSS2:NM_001135099:exon6:c.C627A:p.C209X	21q22.3	.	.	.	.	.	.	.	.	.	.	.	.	.	.	.	.	.	.	.	.	.	.	.	.	.	.	.	.	.	.	.	.	.	.	.	.	.	.	.
chr21	42852462	42852462	C	T	exonic	TMPRSS2	.	synonymous SNV	TMPRSS2:NM_001135099:exon6:c.G624A:p.V208V	21q22.3	rs774013018	.	.	.	.	0.0001	.	.	.	.	.	0	0.0001	0	0	0	0	0	0	.	.	.	.	.	.	.	.	.	.	.	.	4.066e-06	6.548e-05	0	0	0	0	0	0
chr21	42852465	42852465	A	G	exonic	TMPRSS2	.	synonymous SNV	TMPRSS2:NM_001135099:exon6:c.T621C:p.P207P	21q22.3	rs762745808	.	.	.	.	0.0003	.	.	.	.	.	0.0001	0	0	0	0.0003	0.0001	0	0	.	.	.	.	0.0002	0	0	0	0	0.0003	0.0004	0	4.88e-05	0	0	0	0	0.0002	5.384e-05	0.0002
chr21	42852468	42852468	G	A	exonic	TMPRSS2	.	synonymous SNV	TMPRSS2:NM_001135099:exon6:c.C618T:p.H206H	21q22.3	.	.	.	.	.	.	.	.	.	.	.	.	.	.	.	.	.	.	.	.	.	.	.	.	.	.	.	.	.	.	.	8.132e-06	0	0	0	0	0	1.794e-05	0
chr21	42852477	42852477	C	T	exonic	TMPRSS2	.	synonymous SNV	TMPRSS2:NM_001135099:exon6:c.G609A:p.K203K	21q22.3	rs763953663	.	.	.	.	0	.	.	.	.	.	0	0	0	0	0	0	0	0	.	.	.	.	.	.	.	.	.	.	.	.	4.065e-06	0	0	0	0	0	8.968e-06	0
chr21	42852481	42852481	C	T	exonic	TMPRSS2	.	nonsynonymous SNV	TMPRSS2:NM_001135099:exon6:c.G605A:p.R202K	21q22.3	rs759250613	.	.	.	.	.	.	.	.	.	.	.	.	.	.	.	.	.	.	.	.	.	.	.	.	.	.	.	.	.	.	1.219e-05	0	0	0	0	0	2.69e-05	0
chr21	42852484	42852484	T	C	exonic	TMPRSS2	.	nonsynonymous SNV	TMPRSS2:NM_001135099:exon6:c.A602G:p.Q201R	21q22.3	rs751428160	.	.	.	.	0.0001	.	.	.	.	.	0	0	0	0	0	0	0	0.0001	.	.	.	.	.	.	.	.	.	.	.	.	4.064e-06	0	0	0	0	0	0	0
chr21	42852491	42852491	A	G	exonic	TMPRSS2	.	nonsynonymous SNV	TMPRSS2:NM_001135099:exon6:c.T595C:p.S199P	21q22.3	rs767345891	.	.	.	.	0	.	.	.	.	.	0	0	0	0	0	0	0	0	.	.	.	.	.	.	.	.	.	.	.	.	8.128e-06	0	0	0	0	0	1.793e-05	0
chr21	42852492	42852492	G	A	exonic	TMPRSS2	.	synonymous SNV	TMPRSS2:NM_001135099:exon6:c.C594T:p.Y198Y	21q22.3	rs767499499	.	.	.	.	0.0001	.	.	.	.	.	0	0	0	0.0001	0	0	0	0	.	.	.	.	.	.	.	.	.	.	.	.	8.128e-06	0	0	0	0.0001	0	0	0
chr21	42852497	42852497	C	T	exonic	TMPRSS2	.	nonsynonymous SNV	TMPRSS2:NM_001135099:exon6:c.G589A:p.V197M	21q22.3	rs12329760	.	.	.	.	0.38	0.15	0.36	0.24	0.23	0.209184	0.25	0.29	0.16	0.38	0.37	0.23	0.28	0.24	0.24	0.29	0.22	0.29	0.2807	0.2881	0.1671	0.0967	0.4172	0.3807	0.2475	0.2929	0.2452	0.2945	0.1521	0.1378	0.3819	0.3696	0.23	0.2304
chr21	42852504	42852504	G	C	exonic	TMPRSS2	.	nonsynonymous SNV	TMPRSS2:NM_001135099:exon6:c.C582G:p.I194M	21q22.3	rs756213944	.	.	.	.	0.0002	.	.	.	.	.	0	0	0	0.0002	0	0	0	0	.	.	.	.	.	.	.	.	.	.	.	.	8.129e-06	0	0	0	0.0001	0	0	0
chr21	42852504	42852504	G	A	exonic	TMPRSS2	.	synonymous SNV	TMPRSS2:NM_001135099:exon6:c.C582T:p.I194I	21q22.3	.	.	.	.	.	.	.	.	.	.	.	.	.	.	.	.	.	.	.	.	.	.	.	.	.	.	.	.	.	.	.	8.129e-06	0	5.956e-05	0	0	0	0	0
chr21	42852513	42852513	T	C	exonic	TMPRSS2	.	synonymous SNV	TMPRSS2:NM_001135099:exon6:c.A573G:p.P191P	21q22.3	.	.	.	.	.	.	.	.	.	.	.	.	.	.	.	.	.	.	.	.	.	.	.	.	.	.	.	.	.	.	.	1.219e-05	0	8.934e-05	0	0	0	0	0
chr21	42852514	42852514	G	T	exonic	TMPRSS2	.	nonsynonymous SNV	TMPRSS2:NM_001135099:exon6:c.C572A:p.P191Q	21q22.3	.	.	.	.	.	.	.	.	.	.	.	.	.	.	.	.	.	.	.	.	.	.	.	.	.	.	.	.	.	.	.	4.065e-06	0	0	0	0	0	8.967e-06	0
chr21	42852518	42852518	C	T	exonic	TMPRSS2	.	nonsynonymous SNV	TMPRSS2:NM_001135099:exon6:c.G568A:p.G190R	21q22.3	rs766503231	.	.	.	.	0.0001	.	.	.	.	.	0	0	0	0	0	0	0	0.0001	.	.	.	.	.	.	.	.	.	.	.	.	1.626e-05	0	0	0	0	0	8.968e-06	0
chr21	42852519	42852519	G	A	exonic	TMPRSS2	.	synonymous SNV	TMPRSS2:NM_001135099:exon6:c.C567T:p.Y189Y	21q22.3	rs371583288	.	.	.	.	0.001	.	.	.	0.001	.	0	0.0001	0	0	0	0	0	0.0001	0.0001	0.0002	.	.	.	.	.	.	.	.	.	.	2.846e-05	6.545e-05	0	0	0	0	0	0
chr21	42852520	42852520	T	C	exonic	TMPRSS2	.	nonsynonymous SNV	TMPRSS2:NM_001135099:exon6:c.A566G:p.Y189C	21q22.3	rs755231989	.	.	.	.	0	.	.	.	.	.	0	0	0	0	0	0	0	0	.	.	.	.	.	.	.	.	.	.	.	.	4.065e-06	0	0	0	0	0	8.968e-06	0
chr21	42852526	42852526	C	A	exonic	TMPRSS2	.	nonsynonymous SNV	TMPRSS2:NM_001135099:exon6:c.G560T:p.R187L	21q22.3	rs779200981	.	.	.	.	0	.	.	.	.	.	0	0	0	0	0	0	0	0	.	.	.	.	3.235e-05	0	0	0	0	0	6.68e-05	0	4.066e-06	0	0	0	0	0	8.971e-06	0
chr21	42852526	42852526	C	T	exonic	TMPRSS2	.	nonsynonymous SNV	TMPRSS2:NM_001135099:exon6:c.G560A:p.R187H	21q22.3	.	.	.	.	.	.	.	.	.	.	.	.	.	.	.	.	.	.	.	.	.	.	.	.	.	.	.	.	.	.	.	4.066e-06	6.547e-05	0	0	0	0	0	0
chr21	42852527	42852527	G	A	exonic	TMPRSS2	.	nonsynonymous SNV	TMPRSS2:NM_001135099:exon6:c.C559T:p.R187C	21q22.3	rs748560513	.	.	.	.	0	.	.	.	.	.	0	0	0	0	0	0	0	0	.	.	.	.	3.233e-05	0	0	0	0	0	6.679e-05	0	4.066e-06	0	0	0	0	0	8.97e-06	0
chr21	42852535	42852535	C	A	intronic	TMPRSS2	.	.	.	21q22.3	rs758764678	.	.	.	.	0.0002	.	.	.	.	.	0	0	0	0	0	0	0	0.0002	.	.	.	.	.	.	.	.	.	.	.	.	2.847e-05	0	0	0	0	0	0	0
chr21	42852535	42852535	C	T	intronic	TMPRSS2	.	.	.	21q22.3	rs758764678	.	.	.	.	0	.	.	.	.	.	0	.	.	.	.	.	.	.	.	.	.	.	.	.	.	.	.	.	.	.	1.22e-05	0	2.978e-05	0	0	0	0	0
chr21	42852536	42852536	G	A	intronic	TMPRSS2	.	.	.	21q22.3	rs147465180	.	.	.	.	0.002	.	.	0.002	.	0.0102041	0	0	0	0	0	0	0.0011	0	.	.	.	.	3.234e-05	0.0001	0	0	0	0	0	0	1.627e-05	0	0	0	0	0	3.59e-05	0
chr21	42852552	42852552	C	T	intronic	TMPRSS2	.	.	.	21q22.3	rs374531004	.	.	.	.	0.0011	.	.	.	.	.	0.0001	0.0011	0.0002	0	0	0	0	0	0.0004	0.0011	.	.	0.0002	0.0006	0	0	0	0	0	0	0.0001	0.0012	0.0002	0	0	0	0	0.0002
chr21	42852553	42852553	A	G	intronic	TMPRSS2	.	.	.	21q22.3	rs775182598	.	.	.	.	0.0001	.	.	.	.	.	0	0	0.0001	0	0	0	0	0	.	.	.	.	.	.	.	.	.	.	.	.	8.163e-06	0	2.982e-05	0	0	0	9.022e-06	0
chr21	42852558	42852561	TTTC	-	intronic	TMPRSS2	.	.	.	21q22.3	rs773054117	.	.	.	.	0.0005	.	.	.	.	.	0.0001	0.0005	0.0001	0	0	0	0	0	.	.	.	.	3.236e-05	0.0001	0	0	0	0	0	0	4.094e-05	0.0005	8.956e-05	0	0	0	0	0
chr21	42852562	42852571	TTTCTTTTTT	-	intronic	TMPRSS2	.	.	.	21q22.3	.	.	.	.	.	.	.	.	.	.	.	.	.	.	.	.	.	.	.	.	.	.	.	.	.	.	.	.	.	.	.	.	.	.	.	.	.	.	.
chr21	42852561	42852561	C	T	intronic	TMPRSS2	.	.	.	21q22.3	.	.	.	.	.	.	.	.	.	.	.	.	.	.	.	.	.	.	.	.	.	.	.	.	.	.	.	.	.	.	.	4.113e-06	0	2.992e-05	0	0	0	0	0
chr21	42852565	42852565	-	AT	intronic	TMPRSS2	.	.	.	21q22.3	.	.	.	.	.	.	.	.	.	.	.	.	.	.	.	.	.	.	.	.	.	.	.	.	.	.	.	.	.	.	.	4.447e-06	0	0	0	0	0	0	0
chr21	42852565	42852565	-	T	intronic	TMPRSS2	.	.	.	21q22.3	rs371907426	.	.	.	.	0.018	.	0.001	0.001	.	.	0.0021	0.017	0.0021	0.0008	0.0002	0.0006	0.0026	0.0008	0.0092	0.018	0.0047	.	0.005	0.0173	0.0024	0	0	0	6.74e-05	0	0.0012	0.0166	0.0009	0.0002	0.0003	0	0.0002	0.001
chr21	42852565	42852565	-	TTTT	intronic	TMPRSS2	.	.	.	21q22.3	.	.	.	.	.	.	.	.	.	.	.	.	.	.	.	.	.	.	.	.	.	.	.	.	.	.	.	.	.	.	.	4.447e-06	0	0	0.0001	0	0	0	0
chr21	42852565	42852565	T	-	intronic	TMPRSS2	.	.	.	21q22.3	.	.	.	.	.	.	.	.	.	.	.	.	.	.	.	.	.	.	.	.	.	.	.	.	.	.	.	.	.	.	.	.	.	.	.	.	.	.	.
chr21	42852566	42852569	TTTT	-	intronic	TMPRSS2	.	.	.	21q22.3	rs777252778	.	.	.	.	0.017	.	.	.	.	.	0.0021	0.017	0.0021	0.0008	0.0002	0.0006	0.0026	0.0008	.	.	.	.	.	.	.	.	.	.	.	.	2.668e-05	0	0	0	0	0.0001	3.007e-05	0
chr21	42852567	42852567	T	C	intronic	TMPRSS2	.	.	.	21q22.3	rs748913260	.	.	.	.	0.0001	.	.	.	.	.	0	0	0	0	0	0	0	0.0001	.	.	.	.	.	.	.	.	.	.	.	.	4.333e-06	0	0	0	0	0	0	0
chr21	42852568	42852568	T	G	intronic	TMPRSS2	.	.	.	21q22.3	.	.	.	.	.	.	.	.	.	.	.	.	.	.	.	.	.	.	.	.	.	.	.	.	.	.	.	.	.	.	.	4.296e-06	0	0	0	0	0	0	0
chr21	42852569	42852569	T	C	intronic	TMPRSS2	.	.	.	21q22.3	.	.	.	.	.	.	.	.	.	.	.	.	.	.	.	.	.	.	.	.	.	.	.	.	.	.	.	.	.	.	.	1.716e-05	0	0.0001	0	0	0	0	0
chr21	42852589	42852589	G	A	intronic	TMPRSS2	.	.	.	21q22.3	rs1019055982	.	.	.	.	.	.	.	.	.	.	.	.	.	.	.	.	.	.	.	.	.	.	3.282e-05	0	0	0	0	0	6.809e-05	0	.	.	.	.	.	.	.	.
chr21	42852591	42852591	A	G	intronic	TMPRSS2	.	.	.	21q22.3	rs378501	.	.	.	.	0.083	.	0.083	.	0.001	.	.	.	.	.	.	.	.	.	.	.	.	0.011	0.0045	0.0006	0	0	0.0824	0	0	0.001	.	.	.	.	.	.	.	.
chr21	42852596	42852596	C	T	intronic	TMPRSS2	.	.	.	21q22.3	rs975104221	.	.	.	.	.	.	.	.	.	.	.	.	.	.	.	.	.	.	.	.	.	.	.	.	.	.	.	.	.	.	.	.	.	.	.	.	.	.
chr21	42860258	42860258	G	C	intronic	TMPRSS2	.	.	.	21q22.3	.	.	.	.	.	.	.	.	.	.	.	.	.	.	.	.	.	.	.	.	.	.	.	3.232e-05	0.0001	0	0	0	0	0	0	.	.	.	.	.	.	.	.
chr21	42860279	42860279	G	A	intronic	TMPRSS2	.	.	.	21q22.3	.	.	.	.	.	.	.	.	.	.	.	.	.	.	.	.	.	.	.	.	.	.	.	.	.	.	.	.	.	.	.	4.09e-06	6.552e-05	0	0	0	0	0	0
chr21	42860283	42860283	A	T	intronic	TMPRSS2	.	.	.	21q22.3	.	.	.	.	.	.	.	.	.	.	.	.	.	.	.	.	.	.	.	.	.	.	.	.	.	.	.	.	.	.	.	8.167e-06	0	0	0	0.0001	0	0	0
chr21	42860284	42860284	G	A	intronic	TMPRSS2	.	.	.	21q22.3	rs768441950	.	.	.	.	0.0001	.	.	.	.	.	0	0	0.0001	0	0	0	0	0	.	.	.	.	.	.	.	.	.	.	.	.	1.225e-05	0	8.946e-05	0	0	0	0	0
chr21	42860289	42860289	G	C	intronic	TMPRSS2	.	.	.	21q22.3	.	.	.	.	.	.	.	.	.	.	.	.	.	.	.	.	.	.	.	.	.	.	.	.	.	.	.	.	.	.	.	4.076e-06	0	0	0	0	0	9.006e-06	0
chr21	42860290	42860290	G	T	intronic	TMPRSS2	.	.	.	21q22.3	rs773956746	.	.	.	.	0.0001	.	.	.	.	.	0	0	0.0001	0	0	0	0	0	.	.	.	.	.	.	.	.	.	.	.	.	8.153e-06	0	5.961e-05	0	0	0	0	0
chr21	42860294	42860294	C	A	intronic	TMPRSS2	.	.	.	21q22.3	.	.	.	.	.	.	.	.	.	.	.	.	.	.	.	.	.	.	.	.	.	.	.	.	.	.	.	.	.	.	.	4.075e-06	0	0	0	0	0	9.003e-06	0
chr21	42860295	42860295	C	T	intronic	TMPRSS2	.	.	.	21q22.3	rs761668242	.	.	.	.	0.0001	.	.	.	.	.	0	0	0	0	0	0	0	0.0001	.	.	.	.	.	.	.	.	.	.	.	.	4.074e-06	0	0	0	0	0	0	0
chr21	42860299	42860299	C	T	intronic	TMPRSS2	.	.	.	21q22.3	rs371531071	.	.	.	.	0.0012	.	0.001	.	.	.	0.0001	0	0.0001	0.0012	0	0	0.0011	0.0002	.	.	.	.	0.0002	0.0005	0	0	0	0	6.666e-05	0.001	0.0002	0.0002	8.937e-05	0	0.0011	0	0	0.0011
chr21	42860300	42860300	C	G	intronic	TMPRSS2	.	.	.	21q22.3	rs773187783	.	.	.	.	0.0001	.	.	.	.	.	0	0	0.0001	0	0	0	0	0	.	.	.	.	.	.	.	.	.	.	.	.	.	.	.	.	.	.	.	.
chr21	42860305	42860305	G	T	intronic	TMPRSS2	.	.	.	21q22.3	rs760655515	.	.	.	.	0.0002	.	.	.	.	.	0	0.0002	0	0	0	0	0	0	.	.	.	.	3.229e-05	0.0001	0	0	0	0	0	0	8.135e-06	0.0001	0	0	0	0	0	0
chr21	42860307	42860307	C	T	intronic	TMPRSS2	.	.	.	21q22.3	rs422471	.	.	.	.	0.72	0.56	0.3	0.7	0.65	0.719388	0.62	0.55	0.47	0.28	0.54	0.71	0.64	0.65	0.67	0.56	0.72	0.48	0.6109	0.5578	0.5287	0.8444	0.2715	0.5412	0.6933	0.6283	0.6195	0.55	0.4877	0.8105	0.2877	0.5471	0.7091	0.6578
chr21	42860308	42860308	A	G	intronic	TMPRSS2	.	.	.	21q22.3	rs753948526	.	.	.	.	0	.	.	.	.	.	0	0	0	0	0	0	0	0	.	.	.	.	3.23e-05	0	0	0	0	0	6.672e-05	0	4.067e-06	0	0	0	0	0	8.975e-06	0
chr21	42860309	42860309	A	G	intronic	TMPRSS2	.	.	.	21q22.3	.	.	.	.	.	.	.	.	.	.	.	.	.	.	.	.	.	.	.	.	.	.	.	.	.	.	.	.	.	.	.	4.066e-06	0	0	0	0	0	0	0
chr21	42860311	42860311	G	A	intronic	TMPRSS2	.	.	.	21q22.3	rs755136157	.	.	.	.	0.0001	.	.	.	.	.	0	0	0	0.0001	0	0	0	0	.	.	.	.	.	.	.	.	.	.	.	.	4.066e-06	0	0	0	5.799e-05	0	0	0
chr21	42860318	42860318	C	T	intronic	TMPRSS2	.	.	.	21q22.3	rs765452400	.	.	.	.	0	.	.	.	.	.	0	0	0	0	0	0	0	0	.	.	.	.	.	.	.	.	.	.	.	.	8.129e-06	0	0	0	0	0	1.793e-05	0
chr21	42860320	42860320	C	T	splicing	TMPRSS2	NM_001135099:exon5:c.556+1G>A;NM_005656:exon5:c.445+1G>A	.	.	21q22.3	.	.	.	.	.	.	.	.	.	.	.	.	.	.	.	.	.	.	.	.	.	.	.	.	.	.	.	.	.	.	.	.	.	.	.	.	.	.	.
chr21	42860321	42860321	C	A	exonic	TMPRSS2	.	nonsynonymous SNV	TMPRSS2:NM_001135099:exon5:c.G556T:p.V186F	21q22.3	rs752930954	.	.	.	.	0.0001	.	.	.	.	.	0	0	0	0	0	0	0	0.0001	.	.	.	.	.	.	.	.	.	.	.	.	4.064e-06	0	0	0	0	0	0	0
chr21	42860327	42860327	G	A	exonic	TMPRSS2	.	nonsynonymous SNV	TMPRSS2:NM_001135099:exon5:c.C550T:p.R184W	21q22.3	rs989768620	.	.	.	.	.	.	.	.	.	.	.	.	.	.	.	.	.	.	.	.	.	.	.	.	.	.	.	.	.	.	4.063e-06	6.536e-05	0	0	0	0	0	0
chr21	42860333	42860333	C	T	exonic	TMPRSS2	.	nonsynonymous SNV	TMPRSS2:NM_001135099:exon5:c.G544A:p.E182K	21q22.3	rs758778273	.	.	.	.	0.0006	.	.	.	.	.	0	0	0	0.0006	0	0	0	0	.	.	.	.	.	.	.	.	.	.	.	.	6.907e-05	0	5.956e-05	0	0.0008	0	8.96e-06	0
chr21	42860334	42860334	G	A	exonic	TMPRSS2	.	synonymous SNV	TMPRSS2:NM_001135099:exon5:c.C543T:p.D181D	21q22.3	rs372286621	.	.	.	.	0.001	.	0.001	.	.	.	0.0001	0.0003	0	0.0002	0.0003	0.0002	0	0.0001	0.0001	0.0002	.	.	0.0003	0.0005	0	0	0.0012	0.0003	6.67e-05	0	0.0001	0.0003	8.934e-05	0	0.0004	8.974e-05	0.0002	0.0002
chr21	42860334	42860334	G	C	exonic	TMPRSS2	.	nonsynonymous SNV	TMPRSS2:NM_001135099:exon5:c.C543G:p.D181E	21q22.3	rs372286621	.	.	.	.	0	.	.	.	.	.	0	.	.	.	.	.	.	.	.	.	.	.	.	.	.	.	.	.	.	.	8.125e-06	0.0001	0	0	0	0	0	0
chr21	42860335	42860335	T	C	exonic	TMPRSS2	.	nonsynonymous SNV	TMPRSS2:NM_001135099:exon5:c.A542G:p.D181G	21q22.3	rs757874755	.	.	.	.	0	.	.	.	.	.	0	0	0	0	0	0	0	0	.	.	.	.	.	.	.	.	.	.	.	.	4.063e-06	0	0	0	0	0	8.959e-06	0
chr21	42860342	42860342	C	T	exonic	TMPRSS2	.	nonsynonymous SNV	TMPRSS2:NM_001135099:exon5:c.G535A:p.G179R	21q22.3	rs779659161	.	.	.	.	0.0001	.	.	.	.	.	0	0	0.0001	0	0	0	0	0	.	.	.	.	.	.	.	.	.	.	.	.	4.062e-06	0	2.978e-05	0	0	0	0	0
chr21	42860343	42860343	G	A	exonic	TMPRSS2	.	synonymous SNV	TMPRSS2:NM_001135099:exon5:c.C534T:p.G178G	21q22.3	rs527435310	.	.	.	.	0.001	.	0.001	.	.	.	0	0.0001	0	0	0	0	0	0	.	.	.	.	3.23e-05	0	0	0	0	0	6.668e-05	0	2.844e-05	6.535e-05	0	0	5.798e-05	0	4.479e-05	0
chr21	42860345	42860345	C	T	exonic	TMPRSS2	.	nonsynonymous SNV	TMPRSS2:NM_001135099:exon5:c.G532A:p.G178S	21q22.3	.	.	.	.	.	.	.	.	.	.	.	.	.	.	.	.	.	.	.	.	.	.	.	3.229e-05	0.0001	0	0	0	0	0	0	.	.	.	.	.	.	.	.
chr21	42860346	42860346	G	A	exonic	TMPRSS2	.	synonymous SNV	TMPRSS2:NM_001135099:exon5:c.C531T:p.P177P	21q22.3	rs768354120	.	.	.	.	0.0013	.	.	.	.	.	0.0001	0	0.0013	0	0	0	0	0	.	.	.	.	3.231e-05	0	0.0012	0	0	0	0	0	0.0002	0	0.0018	0	0	0	8.959e-06	0
chr21	42860347	42860347	G	A	exonic	TMPRSS2	.	nonsynonymous SNV	TMPRSS2:NM_001135099:exon5:c.C530T:p.P177L	21q22.3	rs774045935	.	.	.	.	0	.	.	.	.	.	0	0	0	0	0	0	0	0	.	.	.	.	.	.	.	.	.	.	.	.	4.062e-06	0	0	0	0	0	8.957e-06	0
chr21	42860351	42860351	A	G	exonic	TMPRSS2	.	nonsynonymous SNV	TMPRSS2:NM_001135099:exon5:c.T526C:p.C176R	21q22.3	rs771877137	.	.	.	.	0	.	.	.	.	.	0	0	0	0	0	0	0	0	.	.	.	.	.	.	.	.	.	.	.	.	4.062e-06	0	0	0	0	0	8.958e-06	0
chr21	42860352	42860352	G	A	exonic	TMPRSS2	.	synonymous SNV	TMPRSS2:NM_001135099:exon5:c.C525T:p.H175H	21q22.3	rs772919931	.	.	.	.	0	.	.	.	.	.	0	0	0	0	0	0	0	0	.	.	.	.	.	.	.	.	.	.	.	.	.	.	.	.	.	.	.	.
chr21	42860355	42860355	T	C	exonic	TMPRSS2	.	synonymous SNV	TMPRSS2:NM_001135099:exon5:c.A522G:p.S174S	21q22.3	.	.	.	.	.	.	.	.	.	.	.	.	.	.	.	.	.	.	.	.	.	.	.	3.229e-05	0	0	0	0	0	6.666e-05	0	.	.	.	.	.	.	.	.
chr21	42860360	42860360	C	T	exonic	TMPRSS2	.	nonsynonymous SNV	TMPRSS2:NM_001135099:exon5:c.G517A:p.V173M	21q22.3	rs760565628	.	.	.	.	0.0001	.	.	.	.	.	0	0	0	0	0	0	0	0.0001	.	.	.	.	.	.	.	.	.	.	.	.	1.625e-05	0	0	0	0	0	8.959e-06	0
chr21	42860361	42860361	G	A	exonic	TMPRSS2	.	synonymous SNV	TMPRSS2:NM_001135099:exon5:c.C516T:p.G172G	21q22.3	rs752039341	.	.	.	.	0.0011	.	.	.	.	.	0.0002	0	0	0	0	0.0003	0.0011	0	.	.	.	.	3.229e-05	0.0001	0	0	0	0	0	0	9.751e-05	0	0	0	0	4.487e-05	0.0002	0
chr21	42860379	42860379	G	A	exonic	TMPRSS2	.	synonymous SNV	TMPRSS2:NM_001135099:exon5:c.C498T:p.P166P	21q22.3	.	.	.	.	.	.	.	.	.	.	.	.	.	.	.	.	.	.	.	.	.	.	.	.	.	.	.	.	.	.	.	4.063e-06	0	0	0	0	0	0	0
chr21	42860382	42860382	G	T	exonic	TMPRSS2	.	nonsynonymous SNV	TMPRSS2:NM_001135099:exon5:c.C495A:p.N165K	21q22.3	rs759609403	.	.	.	.	0.0001	.	.	.	.	.	0	0	0	0.0001	0	0	0	0	.	.	.	.	.	.	.	.	.	.	.	.	.	.	.	.	.	.	.	.
chr21	42860383	42860383	T	C	exonic	TMPRSS2	.	nonsynonymous SNV	TMPRSS2:NM_001135099:exon5:c.A494G:p.N165S	21q22.3	rs765293464	.	.	.	.	0	.	.	.	.	.	0	0	0	0	0	0	0	0	.	.	.	.	.	.	.	.	.	.	.	.	4.064e-06	0	0	0	0	0	8.963e-06	0
chr21	42860386	42860386	A	T	exonic	TMPRSS2	.	nonsynonymous SNV	TMPRSS2:NM_001135099:exon5:c.T491A:p.I164N	21q22.3	.	.	.	.	.	.	.	.	.	.	.	.	.	.	.	.	.	.	.	.	.	.	.	.	.	.	.	.	.	.	.	4.064e-06	0	0	0	0	4.487e-05	0	0
chr21	42860398	42860398	G	T	exonic	TMPRSS2	.	stopgain	TMPRSS2:NM_001135099:exon5:c.C479A:p.S160X	21q22.3	rs752945597	.	.	.	.	0	.	.	.	.	.	0	0	0	0	0	0	0	0	.	.	.	.	.	.	.	.	.	.	.	.	8.132e-06	0	0	0	0	0	1.794e-05	0
chr21	42860399	42860399	-	GGAGTCGC	exonic	TMPRSS2	.	frameshift insertion	TMPRSS2:NM_001135099:exon5:c.477_478insGCGACTCC:p.S160Afs*81	21q22.3	.	.	.	.	.	.	.	.	.	.	.	.	.	.	.	.	.	.	.	.	.	.	.	.	.	.	.	.	.	.	.	8.132e-06	0	0	0	0	0	1.794e-05	0
chr21	42860400	42860400	G	A	exonic	TMPRSS2	.	synonymous SNV	TMPRSS2:NM_001135099:exon5:c.C477T:p.S159S	21q22.3	rs781749195	.	.	.	.	0	.	.	.	.	.	0	0	0	0	0	0	0	0	.	.	.	.	.	.	.	.	.	.	.	.	4.066e-06	0	0	0	0	0	8.97e-06	0
chr21	42860402	42860402	A	C	exonic	TMPRSS2	.	nonsynonymous SNV	TMPRSS2:NM_001135099:exon5:c.T475G:p.S159A	21q22.3	rs764483629	.	.	.	.	0	.	.	.	.	.	0	0	0	0	0	0	0	0	.	.	.	.	.	.	.	.	.	.	.	.	4.066e-06	0	0	0	0	0	8.969e-06	0
chr21	42860405	42860405	C	T	exonic	TMPRSS2	.	nonsynonymous SNV	TMPRSS2:NM_001135099:exon5:c.G472A:p.D158N	21q22.3	rs199865751	.	.	.	.	0.0001	.	.	.	.	.	0	0	0	0	0	0	0	0.0001	.	.	.	.	3.23e-05	0	0	0	0	0	6.67e-05	0	1.627e-05	0	0	0	0	0	1.795e-05	0
chr21	42860406	42860406	G	A	exonic	TMPRSS2	.	synonymous SNV	TMPRSS2:NM_001135099:exon5:c.C471T:p.C157C	21q22.3	rs375273077	.	.	.	.	0.0001	.	.	.	.	.	0	0	0	0	0	0	0	0	0.0001	.	0.0001	.	.	.	.	.	.	.	.	.	8.141e-06	0	0	0	0	0	1.796e-05	0
chr21	42860409	42860409	C	G	exonic	TMPRSS2	.	nonsynonymous SNV	TMPRSS2:NM_001135099:exon5:c.G468C:p.E156D	21q22.3	rs781764624	.	.	.	.	0.0001	.	.	.	.	.	0	0.0001	0	0	0	0	0	0	.	.	.	.	.	.	.	.	.	.	.	.	4.069e-06	6.551e-05	0	0	0	0	0	0
chr21	42860412	42860412	T	C	exonic	TMPRSS2	.	nonsynonymous SNV	TMPRSS2:NM_001135099:exon5:c.A465G:p.I155M	21q22.3	rs751035521	.	.	.	.	0.0002	.	.	.	.	.	0	0.0002	0	0	0	0	0	0	.	.	.	.	.	.	.	.	.	.	.	.	1.221e-05	0.0002	0	0	0	0	0	0
chr21	42860413	42860413	T	-	exonic	TMPRSS2	.	frameshift deletion	TMPRSS2:NM_001135099:exon5:c.464delT:p.I155Kfs*83	21q22.3	.	.	.	.	.	.	.	.	.	.	.	.	.	.	.	.	.	.	.	.	.	.	.	.	.	.	.	.	.	.	.	.	.	.	.	.	.	.	.
chr21	42860415	42860415	C	T	exonic	TMPRSS2	.	synonymous SNV	TMPRSS2:NM_001135099:exon5:c.G462A:p.G154G	21q22.3	rs200983296	.	.	.	.	0.0002	.	.	.	.	.	0	0	0	0	0	0	0	0	0.0002	.	0.0002	.	.	.	.	.	.	.	.	.	1.629e-05	0	0	0	0	0	3.593e-05	0
chr21	42860418	42860418	A	G	exonic	TMPRSS2	.	synonymous SNV	TMPRSS2:NM_001135099:exon5:c.T459C:p.S153S	21q22.3	.	.	.	.	.	.	.	.	.	.	.	.	.	.	.	.	.	.	.	.	.	.	.	.	.	.	.	.	.	.	.	4.073e-06	0	0	0	0	0	8.986e-06	0
chr21	42860422	42860422	T	C	exonic	TMPRSS2	.	nonsynonymous SNV	TMPRSS2:NM_001135099:exon5:c.A455G:p.N152S	21q22.3	rs142988104	.	.	.	.	0.0001	.	.	.	.	.	0	0	0	0	0	0	0	0	0.0001	.	0.0001	.	.	.	.	.	.	.	.	.	2.039e-05	0	0	0	0	0	4.498e-05	0
chr21	42860428	42860428	C	T	exonic	TMPRSS2	.	nonsynonymous SNV	TMPRSS2:NM_001135099:exon5:c.G449A:p.C150Y	21q22.3	.	.	.	.	.	.	.	.	.	.	.	.	.	.	.	.	.	.	.	.	.	.	.	3.23e-05	0	0	0	0	0.0003	0	0	.	.	.	.	.	.	.	.
chr21	42860437	42860437	C	T	exonic	TMPRSS2	.	nonsynonymous SNV	TMPRSS2:NM_001135099:exon5:c.G440A:p.G147D	21q22.3	rs771653895	.	.	.	.	0.0002	.	.	.	.	.	0	0	0.0002	0	0	0	0	0	.	.	.	.	.	.	.	.	.	.	.	.	1.232e-05	6.627e-05	5.997e-05	0	0	0	0	0
chr21	42860453	42860453	A	G	intronic	TMPRSS2	.	.	.	21q22.3	.	.	.	.	.	.	.	.	.	.	.	.	.	.	.	.	.	.	.	.	.	.	.	.	.	.	.	.	.	.	.	4.198e-06	0	3.039e-05	0	0	0	0	0
chr21	42860456	42860456	G	A	intronic	TMPRSS2	.	.	.	21q22.3	rs777575277	.	.	.	.	0	.	.	.	.	.	0	0	0	0	0	0	0	0	.	.	.	.	.	.	.	.	.	.	.	.	4.244e-06	0	0	0	0	0	9.439e-06	0
chr21	42860457	42860457	A	T	intronic	TMPRSS2	.	.	.	21q22.3	rs746813015	.	.	.	.	0.0001	.	.	.	.	.	0	0	0.0001	0	0	0	0	0	.	.	.	.	.	.	.	.	.	.	.	.	4.237e-06	0	3.06e-05	0	0	0	0	0
chr21	42860459	42860459	G	A	intronic	TMPRSS2	.	.	.	21q22.3	.	.	.	.	.	.	.	.	.	.	.	.	.	.	.	.	.	.	.	.	.	.	.	.	.	.	.	.	.	.	.	4.255e-06	6.963e-05	0	0	0	0	0	0
chr21	42860460	42860460	A	G	intronic	TMPRSS2	.	.	.	21q22.3	rs770778890	.	.	.	.	0	.	.	.	.	.	0	0	0	0	0	0	0	0	.	.	.	.	.	.	.	.	.	.	.	.	4.262e-06	0	0	0	0	0	9.491e-06	0
chr21	42860468	42860468	C	T	intronic	TMPRSS2	.	.	.	21q22.3	.	.	.	.	.	.	.	.	.	.	.	.	.	.	.	.	.	.	.	.	.	.	.	.	.	.	.	.	.	.	.	4.431e-06	0	0	0	0	0	9.934e-06	0
chr21	42860474	42860474	G	A	intronic	TMPRSS2	.	.	.	21q22.3	rs776538203	.	.	.	.	0	.	.	.	.	.	0	0	0	0	0	0	0	0	.	.	.	.	.	.	.	.	.	.	.	.	4.567e-06	0	0	0	0	0	1.029e-05	0
chr21	42860484	42860484	C	T	intronic	TMPRSS2	.	.	.	21q22.3	rs375051477	.	.	.	.	0.0002	.	.	.	.	.	0.0001	0	0	0	0	0.0001	0	0.0001	0.0001	0.0002	.	.	0.0001	0.0001	0	0	0	0	0.0002	0	5.813e-05	0.0002	0	0	6.791e-05	0	7.727e-05	0
chr21	42860485	42860485	G	A	intronic	TMPRSS2	.	.	.	21q22.3	rs386416	.	.	.	.	0	.	.	.	.	.	0	.	.	.	.	.	.	.	.	.	.	.	3.238e-05	0	0	0	0	0.0003	0	0	1.946e-05	0	0	0	6.86e-05	0	0	0
chr21	42860485	42860485	G	C	intronic	TMPRSS2	.	.	.	21q22.3	rs386416	.	.	.	.	0.72	0.56	0.3	0.7	0.65	0.72449	0.63	0.55	0.46	0.29	0.55	0.71	0.64	0.64	0.67	0.56	0.72	0.48	0.6118	0.558	0.5276	0.8433	0.2701	0.543	0.695	0.6273	0.6183	0.5444	0.4917	0.8097	0.2886	0.5524	0.7069	0.653
chr21	42860485	42860485	G	T	intronic	TMPRSS2	.	.	.	21q22.3	.	.	.	.	.	.	.	.	.	.	.	.	.	.	.	.	.	.	.	.	.	.	.	.	.	.	.	.	.	.	.	4.865e-06	0	3.46e-05	0	0	0	0	0
chr21	42860488	42860488	A	G	intronic	TMPRSS2	.	.	.	21q22.3	rs187290362	.	.	.	.	0.0085	0.0029	.	0.001	.	.	0.0017	0.0004	0.0015	0	0.0003	0.0023	0.0085	0.0015	0.0014	0.0011	0.0015	.	0.0008	0.0009	0.0012	0.0099	0	0	0.0008	0.002	0.0018	0.0008	0.0022	0.0137	0	5.659e-05	0.0012	0.0059
chr21	42860494	42860494	C	G	intronic	TMPRSS2	.	.	.	21q22.3	rs3819138	.	.	.	.	0.15	0.088	0.049	0.15	0.071	0.158163	.	.	.	.	.	.	.	.	.	.	.	0.054	0.1251	0.0233	0.0901	0.0232	0.0581	0.2619	0.1611	0.167	.	.	.	.	.	.	.	.
chr21	42860494	42860494	C	A	intronic	TMPRSS2	.	.	.	21q22.3	rs3819138	.	.	.	.	.	.	.	.	.	.	.	.	.	.	.	.	.	.	.	.	.	.	9.699e-05	0	0	0	0.0019	0	0	0	.	.	.	.	.	.	.	.
chr21	42860497	42860497	A	G	intronic	TMPRSS2	.	.	.	21q22.3	.	.	.	.	.	.	.	.	.	.	.	.	.	.	.	.	.	.	.	.	.	.	.	9.687e-05	0	0	0	0	0.0009	0	0	.	.	.	.	.	.	.	.
chr21	42860502	42860502	G	C	intronic	TMPRSS2	.	.	.	21q22.3	.	.	.	.	.	.	.	.	.	.	.	.	.	.	.	.	.	.	.	.	.	.	.	3.229e-05	0	0	0	0	0.0003	0	0	.	.	.	.	.	.	.	.
chr21	42860503	42860503	T	C	intronic	TMPRSS2	.	.	.	21q22.3	rs549832756	.	.	.	.	0.001	.	0.001	.	.	.	.	.	.	.	.	.	.	.	.	.	.	.	3.238e-05	0	0	0	0.0006	0	0	0	.	.	.	.	.	.	.	.
chr21	42860514	42860514	G	T	intronic	TMPRSS2	.	.	.	21q22.3	rs536039173	.	.	.	.	0.022	.	.	.	0.022	.	.	.	.	.	.	.	.	.	.	.	.	0.011	0.0002	0	0	0	0	0	0.0002	0.0031	.	.	.	.	.	.	.	.
chr21	42861368	42861368	A	C	intronic	TMPRSS2	.	.	.	21q22.3	rs151152524	.	.	.	.	0.022	.	.	0.004	.	0.00510204	.	.	.	.	.	.	.	.	.	.	.	0.022	0.0006	0.0006	0.0024	0.0033	0	0	0.0007	0.001	.	.	.	.	.	.	.	.
chr21	42861373	42861373	T	-	intronic	TMPRSS2	.	.	.	21q22.3	.	.	.	.	.	.	.	.	.	.	.	.	.	.	.	.	.	.	.	.	.	.	.	.	.	.	.	.	.	.	.	.	.	.	.	.	.	.	.
chr21	42861384	42861385	CA	-	intronic	TMPRSS2	.	.	.	21q22.3	rs763289267	.	.	.	.	0.0002	.	.	.	.	.	0	0.0002	0	0	0	0	0	0	0.0001	0.0002	.	.	0.0002	0.0006	0	0	0	0	0	0	8.388e-06	0.0001	0	0	0	0	0	0
chr21	42861385	42861385	A	G	intronic	TMPRSS2	.	.	.	21q22.3	.	.	.	.	.	.	.	.	.	.	.	.	.	.	.	.	.	.	.	.	.	.	.	.	.	.	.	.	.	.	.	.	.	.	.	.	.	.	.
chr21	42861393	42861393	C	A	intronic	TMPRSS2	.	.	.	21q22.3	.	.	.	.	.	.	.	.	.	.	.	.	.	.	.	.	.	.	.	.	.	.	.	.	.	.	.	.	.	.	.	8.278e-06	0	0	0	5.836e-05	4.582e-05	0	0
chr21	42861396	42861396	C	T	intronic	TMPRSS2	.	.	.	21q22.3	rs779057429	.	.	.	.	.	.	.	.	.	.	.	.	.	.	.	.	.	.	.	.	.	.	.	.	.	.	.	.	.	.	4.13e-06	0	0	0	0	0	9.138e-06	0
chr21	42861398	42861398	G	A	intronic	TMPRSS2	.	.	.	21q22.3	rs751902235	.	.	.	.	0.0001	.	.	.	.	.	0	0	0	0	0	0	0	0.0001	.	.	.	.	.	.	.	.	.	.	.	.	1.647e-05	0	0	0	0	0	0	0
chr21	42861406	42861406	T	A	intronic	TMPRSS2	.	.	.	21q22.3	rs762261758	.	.	.	.	0.0001	.	.	.	.	.	0	0	0	0	0	0	0	0.0001	.	.	.	.	.	.	.	.	.	.	.	.	4.095e-06	0	0	0	0	0	0	0
chr21	42861406	42861406	T	C	intronic	TMPRSS2	.	.	.	21q22.3	rs762261758	.	.	.	.	0	.	.	.	.	.	0	.	.	.	.	.	.	.	.	.	.	.	.	.	.	.	.	.	.	.	4.095e-06	0	0	0	0	0	9.048e-06	0
chr21	42861408	42861408	G	T	intronic	TMPRSS2	.	.	.	21q22.3	.	.	.	.	.	.	.	.	.	.	.	.	.	.	.	.	.	.	.	.	.	.	.	.	.	.	.	.	.	.	.	4.093e-06	0	0	0	0	0	9.045e-06	0
chr21	42861414	42861414	T	C	intronic	TMPRSS2	.	.	.	21q22.3	rs750942649	.	.	.	.	0	.	.	.	.	.	0	0	0	0	0	0	0	0	.	.	.	.	.	.	.	.	.	.	.	.	4.083e-06	0	0	0	0	0	9.013e-06	0
chr21	42861415	42861415	-	G	intronic	TMPRSS2	.	.	.	21q22.3	rs764373346	.	.	.	.	0	.	.	.	.	.	0	.	.	.	.	.	.	.	.	.	.	.	.	.	.	.	.	.	.	.	.	.	.	.	.	.	.	.
chr21	42861415	42861415	C	T	intronic	TMPRSS2	.	.	.	21q22.3	rs756617407	.	.	.	.	0.0001	.	.	.	.	.	0	0.0001	0	0	0	0	0	0	.	.	.	.	6.465e-05	0.0001	0	0	0	0	6.67e-05	0	8.174e-06	0.0001	0	0	0	0	0	0
chr21	42861416	42861416	G	A	intronic	TMPRSS2	.	.	.	21q22.3	rs778447001	.	.	.	.	0.0001	.	.	.	.	.	0	0	0	0.0001	0	0	0	0	.	.	.	.	3.23e-05	0.0001	0	0	0	0	0	0	1.224e-05	0	0	0	0.0001	0	9.01e-06	0
chr21	42861427	42861427	C	T	intronic	TMPRSS2	.	.	.	21q22.3	rs758002770	.	.	.	.	0.0001	.	.	.	.	.	0	0.0001	0	0	0	0	0	0	.	.	.	.	3.23e-05	0.0001	0	0	0	0	0	0	4.068e-06	6.537e-05	0	0	0	0	0	0
chr21	42861428	42861428	A	C	intronic	TMPRSS2	.	.	.	21q22.3	rs777287217	.	.	.	.	0.0001	.	.	.	.	.	0	0.0001	0	0	0	0	0	0	.	.	.	.	3.229e-05	0.0001	0	0	0	0	0	0	8.135e-06	0.0001	0	0	0	0	0	0
chr21	42861432	42861432	A	G	splicing	TMPRSS2	NM_001135099:exon4:c.436+2T>C;NM_005656:exon4:c.325+2T>C	.	.	21q22.3	.	.	.	.	.	.	.	.	.	.	.	.	.	.	.	.	.	.	.	.	.	.	.	.	.	.	.	.	.	.	.	4.066e-06	6.538e-05	0	0	0	0	0	0
chr21	42861434	42861434	T	C	exonic	TMPRSS2	.	nonsynonymous SNV	TMPRSS2:NM_001135099:exon4:c.A436G:p.M146V	21q22.3	rs368936645	.	.	.	.	0.0007	.	.	.	.	.	0	0.0003	0	0	0	0	0	0	0.0002	0.0007	.	.	6.461e-05	0.0002	0	0	0	0	0	0	1.626e-05	0.0003	0	0	0	0	0	0
chr21	42861435	42861435	G	A	exonic	TMPRSS2	.	synonymous SNV	TMPRSS2:NM_001135099:exon4:c.C435T:p.F145F	21q22.3	rs770692593	.	.	.	.	0.0001	.	.	.	.	.	0	0	0	0.0001	0	0	0	0	.	.	.	.	.	.	.	.	.	.	.	.	4.066e-06	0	0	0	5.8e-05	0	0	0
chr21	42861445	42861445	A	C	exonic	TMPRSS2	.	nonsynonymous SNV	TMPRSS2:NM_001135099:exon4:c.T425G:p.L142R	21q22.3	.	.	.	.	.	.	.	.	.	.	.	.	.	.	.	.	.	.	.	.	.	.	.	.	.	.	.	.	.	.	.	8.127e-06	0	5.956e-05	0	0	0	0	0
chr21	42861446	42861446	G	C	exonic	TMPRSS2	.	nonsynonymous SNV	TMPRSS2:NM_001135099:exon4:c.C424G:p.L142V	21q22.3	.	.	.	.	.	.	.	.	.	.	.	.	.	.	.	.	.	.	.	.	.	.	.	.	.	.	.	.	.	.	.	4.063e-06	0	0	0	0	0	8.961e-06	0
chr21	42861447	42861447	T	C	exonic	TMPRSS2	.	synonymous SNV	TMPRSS2:NM_001135099:exon4:c.A423G:p.L141L	21q22.3	.	.	.	.	.	.	.	.	.	.	.	.	.	.	.	.	.	.	.	.	.	.	.	.	.	.	.	.	.	.	.	4.063e-06	0	0	0	0	0	8.961e-06	0
chr21	42861455	42861455	C	A	exonic	TMPRSS2	.	nonsynonymous SNV	TMPRSS2:NM_001135099:exon4:c.G415T:p.A139S	21q22.3	rs781008294	.	.	.	.	0.0011	.	.	.	.	.	0	0	0	0	0	0	0.0011	0	.	.	.	.	.	.	.	.	.	.	.	.	1.219e-05	0	0	0	5.801e-05	0	0	0
chr21	42861456	42861456	G	A	exonic	TMPRSS2	.	synonymous SNV	TMPRSS2:NM_001135099:exon4:c.C414T:p.A138A	21q22.3	rs745767347	.	.	.	.	0	.	.	.	.	.	0	.	.	.	.	.	.	.	.	.	.	.	.	.	.	.	.	.	.	.	3.25e-05	0.0001	5.956e-05	0	0.0001	0	0	0
chr21	42861456	42861456	G	C	exonic	TMPRSS2	.	synonymous SNV	TMPRSS2:NM_001135099:exon4:c.C414G:p.A138A	21q22.3	rs745767347	.	.	.	.	0.0001	.	.	.	.	.	0	0	0	0	0	0.0001	0	0	.	.	.	.	3.231e-05	0.0001	0	0	0	0	0	0	5.688e-05	0	0	0	0	0	0.0001	0
chr21	42861457	42861457	G	A	exonic	TMPRSS2	.	nonsynonymous SNV	TMPRSS2:NM_001135099:exon4:c.C413T:p.A138V	21q22.3	rs775586470	.	.	.	.	0.0001	.	.	.	.	.	0	0.0001	0	0	0	0	0	0	.	.	.	.	.	.	.	.	.	.	.	.	4.063e-06	6.538e-05	0	0	0	0	0	0
chr21	42861462	42861462	C	G	exonic	TMPRSS2	.	synonymous SNV	TMPRSS2:NM_001135099:exon4:c.G408C:p.A136A	21q22.3	.	.	.	.	.	.	.	.	.	.	.	.	.	.	.	.	.	.	.	.	.	.	.	6.461e-05	0	0	0	0	0	0.0001	0	.	.	.	.	.	.	.	.
chr21	42861462	42861462	C	T	exonic	TMPRSS2	.	synonymous SNV	TMPRSS2:NM_001135099:exon4:c.G408A:p.A136A	21q22.3	rs762943835	.	.	.	.	0	.	.	.	.	.	0	0	0	0	0	0	0	0	.	.	.	.	.	.	.	.	.	.	.	.	3.25e-05	0	0	0	0	0	5.374e-05	0.0002
chr21	42861463	42861463	G	A	exonic	TMPRSS2	.	nonsynonymous SNV	TMPRSS2:NM_001135099:exon4:c.C407T:p.A136V	21q22.3	rs201949634	.	.	.	.	0.0001	.	.	.	.	.	0	0.0001	0	0	0	0	0	0.0001	.	.	.	.	3.23e-05	0	0	0	0	0	6.666e-05	0	3.656e-05	6.538e-05	0	0	0	4.489e-05	5.375e-05	0
chr21	42861463	42861463	G	C	exonic	TMPRSS2	.	nonsynonymous SNV	TMPRSS2:NM_001135099:exon4:c.C407G:p.A136G	21q22.3	.	.	.	.	.	.	.	.	.	.	.	.	.	.	.	.	.	.	.	.	.	.	.	.	.	.	.	.	.	.	.	4.063e-06	0	0	0	0	0	8.958e-06	0
chr21	42861466	42861466	G	A	exonic	TMPRSS2	.	nonsynonymous SNV	TMPRSS2:NM_001135099:exon4:c.C404T:p.A135V	21q22.3	.	.	.	.	.	.	.	.	.	.	.	.	.	.	.	.	.	.	.	.	.	.	.	.	.	.	.	.	.	.	.	4.062e-06	0	0	0	0	0	8.956e-06	0
chr21	42861467	42861467	C	T	exonic	TMPRSS2	.	nonsynonymous SNV	TMPRSS2:NM_001135099:exon4:c.G403A:p.A135T	21q22.3	rs1007155331	.	.	.	.	.	.	.	.	.	.	.	.	.	.	.	.	.	.	.	.	.	.	3.23e-05	0	0	0	0	0	6.665e-05	0	4.062e-06	0	0	0	0	0	8.957e-06	0
chr21	42861469	42861469	C	T	exonic	TMPRSS2	.	nonsynonymous SNV	TMPRSS2:NM_001135099:exon4:c.G401A:p.G134E	21q22.3	.	.	.	.	.	.	.	.	.	.	.	.	.	.	.	.	.	.	.	.	.	.	.	.	.	.	.	.	.	.	.	4.062e-06	0	0	0	0	0	8.956e-06	0
chr21	42861471	42861471	C	T	exonic	TMPRSS2	.	synonymous SNV	TMPRSS2:NM_001135099:exon4:c.G399A:p.V133V	21q22.3	.	.	.	.	.	.	.	.	.	.	.	.	.	.	.	.	.	.	.	.	.	.	.	.	.	.	.	.	.	.	.	4.062e-06	0	0	0	0	0	8.955e-06	0
chr21	42861473	42861473	C	T	exonic	TMPRSS2	.	nonsynonymous SNV	TMPRSS2:NM_001135099:exon4:c.G397A:p.V133M	21q22.3	rs768426172	.	.	.	.	0.0002	.	.	.	.	.	0	0	0	0.0002	0	0	0	0	.	.	.	.	.	.	.	.	.	.	.	.	1.219e-05	0	0	0	0.0001	0	0	0
chr21	42861474	42861474	G	A	exonic	TMPRSS2	.	synonymous SNV	TMPRSS2:NM_001135099:exon4:c.C396T:p.L132L	21q22.3	rs767961525	.	.	.	.	0.0001	.	.	.	.	.	0	0	0	0	0	0	0	0.0001	.	.	.	.	.	.	.	.	.	.	.	.	1.219e-05	0	0	0	0	0	8.955e-06	0
chr21	42861476	42861476	G	A	exonic	TMPRSS2	.	nonsynonymous SNV	TMPRSS2:NM_001135099:exon4:c.C394T:p.L132F	21q22.3	rs190265904	.	.	.	.	0.0011	.	0.001	.	.	.	0.0001	0	0.0001	0.0006	0	0	0.0011	0.0001	.	.	.	.	3.231e-05	0	0	0	0	0	0	0.001	4.874e-05	0	0	0	0.0005	0	1.791e-05	0
chr21	42861481	42861481	G	A	exonic	TMPRSS2	.	nonsynonymous SNV	TMPRSS2:NM_001135099:exon4:c.C389T:p.T130I	21q22.3	rs761195761	.	.	.	.	0.0001	.	.	.	.	.	0	0	0	0	0	0	0	0.0001	.	.	.	.	.	.	.	.	.	.	.	.	2.031e-05	0	2.978e-05	0	0	0	0	0
chr21	42861482	42861482	T	C	exonic	TMPRSS2	.	nonsynonymous SNV	TMPRSS2:NM_001135099:exon4:c.A388G:p.T130A	21q22.3	.	.	.	.	.	.	.	.	.	.	.	.	.	.	.	.	.	.	.	.	.	.	.	.	.	.	.	.	.	.	.	4.062e-06	0	2.978e-05	0	0	0	0	0
chr21	42861487	42861487	A	C	exonic	TMPRSS2	.	nonsynonymous SNV	TMPRSS2:NM_001135099:exon4:c.T383G:p.L128R	21q22.3	rs147711290	.	.	.	.	0	.	.	.	.	.	0	.	.	.	.	.	.	.	.	.	.	.	.	.	.	.	.	.	.	.	4.062e-06	0	0	0	0	0	0	0
chr21	42861487	42861487	A	G	exonic	TMPRSS2	.	nonsynonymous SNV	TMPRSS2:NM_001135099:exon4:c.T383C:p.L128P	21q22.3	rs147711290	.	.	.	.	0.0003	.	.	.	.	.	0.0001	0	0.0003	0	0	0.0002	0	0	.	.	.	.	.	.	.	.	.	.	.	.	0.0001	0	8.933e-05	0.002	0	0	4.478e-05	0
chr21	42861487	42861487	A	T	exonic	TMPRSS2	.	nonsynonymous SNV	TMPRSS2:NM_001135099:exon4:c.T383A:p.L128Q	21q22.3	rs147711290	.	.	.	.	0.007	0.0014	.	.	.	.	0.0006	.	.	.	.	.	.	.	0.0024	0.007	.	.	0.0016	0.0057	0	0	0	0	0	0	0.0004	0.0069	8.933e-05	0	0	0	0	0
chr21	42861490	42861490	G	A	exonic	TMPRSS2	.	nonsynonymous SNV	TMPRSS2:NM_001135099:exon4:c.C380T:p.T127I	21q22.3	.	.	.	.	.	.	.	.	.	.	.	.	.	.	.	.	.	.	.	.	.	.	.	3.23e-05	0	0	0	0	0	6.665e-05	0	.	.	.	.	.	.	.	.
chr21	42861500	42861500	T	C	exonic	TMPRSS2	.	nonsynonymous SNV	TMPRSS2:NM_001135099:exon4:c.A370G:p.I124V	21q22.3	rs763645871	.	.	.	.	0.0002	.	.	.	.	.	0	0	0	0	0.0002	0	0	0	.	.	.	.	3.229e-05	0	0	0	0	0.0003	0	0	2.438e-05	0	0	0	0	0.0003	0	0
chr21	42861502	42861502	C	T	exonic	TMPRSS2	.	nonsynonymous SNV	TMPRSS2:NM_001135099:exon4:c.G368A:p.C123Y	21q22.3	.	.	.	.	.	.	.	.	.	.	.	.	.	.	.	.	.	.	.	.	.	.	.	.	.	.	.	.	.	.	.	4.062e-06	0	0	0	0	0	0	0
chr21	42861506	42861506	G	C	exonic	TMPRSS2	.	nonsynonymous SNV	TMPRSS2:NM_001135099:exon4:c.C364G:p.L122V	21q22.3	rs751183382	.	.	.	.	0.0001	.	.	.	.	.	0	0	0	0	0	0	0	0.0001	.	.	.	.	.	.	.	.	.	.	.	.	4.064e-06	0	0	0	0	0	0	0
chr21	42861507	42861507	T	C	exonic	TMPRSS2	.	synonymous SNV	TMPRSS2:NM_001135099:exon4:c.A363G:p.A121A	21q22.3	rs756938105	.	.	.	.	0.0001	.	.	.	.	.	0	0	0	0	0	0	0	0.0001	.	.	.	.	.	.	.	.	.	.	.	.	4.064e-06	0	0	0	0	0	0	0
chr21	42861509	42861509	C	T	exonic	TMPRSS2	.	nonsynonymous SNV	TMPRSS2:NM_001135099:exon4:c.G361A:p.A121T	21q22.3	rs780918565	.	.	.	.	0.0001	.	.	.	.	.	0	0	0	0.0001	0	0	0	0	.	.	.	.	.	.	.	.	.	.	.	.	4.065e-06	0	0	0	5.799e-05	0	0	0
chr21	42861514	42861514	T	C	exonic	TMPRSS2	.	nonsynonymous SNV	TMPRSS2:NM_001135099:exon4:c.A356G:p.K119R	21q22.3	rs745667670	.	.	.	.	0	.	.	.	.	.	0	0	0	0	0	0	0	0	.	.	.	.	.	.	.	.	.	.	.	.	4.066e-06	0	0	0	0	0	8.968e-06	0
chr21	42861524	42861526	GAA	-	intronic	TMPRSS2	.	.	.	21q22.3	rs751819646	.	.	.	.	0.0002	.	.	.	.	.	0	0	0	0	0.0002	0	0	0	.	.	.	.	.	.	.	.	.	.	.	.	1.221e-05	0	2.984e-05	0	0	4.489e-05	8.976e-06	0
chr21	42861524	42861524	G	C	intronic	TMPRSS2	.	.	.	21q22.3	rs756009237	.	.	.	.	0.0011	.	.	.	.	.	0	0	0	0	0	0	0.0011	0.0001	.	.	.	.	.	.	.	.	.	.	.	.	8.138e-06	0	0	0	0	0	0	0.0002
chr21	42861531	42861531	G	T	intronic	TMPRSS2	.	.	.	21q22.3	rs779846599	.	.	.	.	0	.	.	.	.	.	0	0	0	0	0	0	0	0	.	.	.	.	3.228e-05	0	0	0	0	0	6.663e-05	0	4.074e-06	0	0	0	0	0	8.989e-06	0
chr21	42861536	42861536	G	C	intronic	TMPRSS2	.	.	.	21q22.3	rs749302877	.	.	.	.	0.0001	.	.	.	.	.	0	0.0001	0	0	0	0	0	0	.	.	.	.	.	.	.	.	.	.	.	.	2.447e-05	6.55e-05	0.0001	0	0	0	0	0
chr21	42861539	42861539	T	G	intronic	TMPRSS2	.	.	.	21q22.3	rs139001727	.	.	.	.	0.0043	0.0043	.	0.001	.	.	0.0001	0	0.0003	0	0	0.0001	0	0	0.0002	.	0.0002	.	3.231e-05	0	0	0	0	0	6.668e-05	0	7.764e-05	0	0.0002	0	0	0	0.0001	0.0002
chr21	42861544	42861544	C	T	intronic	TMPRSS2	.	.	.	21q22.3	.	.	.	.	.	.	.	.	.	.	.	.	.	.	.	.	.	.	.	.	.	.	.	.	.	.	.	.	.	.	.	4.11e-06	0	0	0	0	0	9.064e-06	0
chr21	42861545	42861545	G	A	intronic	TMPRSS2	.	.	.	21q22.3	rs144948620	.	.	.	.	0.019	0.0014	.	0.019	0.002	0.0204082	0.0095	0.0018	0.0033	0	0.018	0.014	0.015	0.0023	0.01	0.0018	0.014	.	0.0145	0.0025	0.0048	0	0	0.0212	0.0218	0.0235	0.0097	0.0018	0.0039	0.0064	0	0.0195	0.0142	0.0113
chr21	42861551	42861551	A	G	intronic	TMPRSS2	.	.	.	21q22.3	rs748339010	.	.	.	.	0	.	.	.	.	.	0	0	0	0	0	0	0	0	.	.	.	.	.	.	.	.	.	.	.	.	4.196e-06	0	0	0	0	0	9.195e-06	0
chr21	42861552	42861552	C	G	intronic	TMPRSS2	.	.	.	21q22.3	.	.	.	.	.	.	.	.	.	.	.	.	.	.	.	.	.	.	.	.	.	.	.	3.229e-05	0	0	0	0	0	6.663e-05	0	.	.	.	.	.	.	.	.
chr21	42861553	42861553	C	G	intronic	TMPRSS2	.	.	.	21q22.3	rs369830669	.	.	.	.	.	.	.	.	.	.	.	.	.	.	.	.	.	.	.	.	.	.	.	.	.	.	.	.	.	.	4.209e-06	0	0	0	0	0	0	0.0002
chr21	42861559	42861559	T	G	intronic	TMPRSS2	.	.	.	21q22.3	rs544679414	.	.	.	.	0.0003	.	.	.	.	.	0	0	0	0	0	0	0	0.0003	.	.	.	.	.	.	.	.	.	.	.	.	3.526e-05	0	0	0	0	0	0	0
chr21	42861560	42861560	G	A	intronic	TMPRSS2	.	.	.	21q22.3	rs574683527	.	.	.	.	0.0051	.	.	.	0.0051	.	0.0002	0	0	0	0	0	0	0.0016	.	.	.	.	.	.	.	.	.	.	.	.	0.0002	0	0	0	0	0	0	0.0004
chr21	42861561	42861561	T	C	intronic	TMPRSS2	.	.	.	21q22.3	.	.	.	.	.	.	.	.	.	.	.	.	.	.	.	.	.	.	.	.	.	.	.	.	.	.	.	.	.	.	.	4.388e-06	0	3.435e-05	0	0	0	0	0
chr21	42861572	42861572	T	C	intronic	TMPRSS2	.	.	.	21q22.3	.	.	.	.	.	.	.	.	.	.	.	.	.	.	.	.	.	.	.	.	.	.	.	.	.	.	.	.	.	.	.	4.607e-06	0	0	0	0	0	9.995e-06	0
chr21	42866226	42866226	G	A	intronic	TMPRSS2	.	.	.	21q22.3	rs923545665	.	.	.	.	.	.	.	.	.	.	.	.	.	.	.	.	.	.	.	.	.	.	3.229e-05	0.0001	0	0	0	0	0	0	.	.	.	.	.	.	.	.
chr21	42866232	42866232	G	A	intronic	TMPRSS2	.	.	.	21q22.3	rs373196115	.	.	.	.	0.0054	.	.	0.001	.	.	0.002	0.0006	0.0035	0.001	0.0013	0.0022	0.0054	0.0013	0.0016	0.0005	0.0022	.	0.0017	0.0006	0.0024	0	0.0025	0.0011	0.0024	0.001	0.0017	0.0004	0.0019	0.0001	0.0014	0.001	0.0022	0.0028
chr21	42866233	42866233	A	C	intronic	TMPRSS2	.	.	.	21q22.3	rs766825072	.	.	.	.	0.0001	.	.	.	.	.	0	0	0	0	0	0	0	0.0001	.	.	.	.	.	.	.	.	.	.	.	.	4.461e-06	0	0	0	0	0	0	0
chr21	42866235	42866235	C	T	intronic	TMPRSS2	.	.	.	21q22.3	.	.	.	.	.	.	.	.	.	.	.	.	.	.	.	.	.	.	.	.	.	.	.	.	.	.	.	.	.	.	.	8.893e-06	0	0	0	0	0	1.99e-05	0
chr21	42866236	42866236	C	T	intronic	TMPRSS2	.	.	.	21q22.3	rs751105910	.	.	.	.	0.0003	.	.	.	.	.	0	0.0003	0	0	0	0	0	0	.	.	.	.	0.0002	0.0002	0	0	0	0.0006	6.674e-05	0	6.215e-05	0.0003	0	0	0.0004	0	1.986e-05	0
chr21	42866237	42866237	G	A	intronic	TMPRSS2	.	.	.	21q22.3	rs760130899	.	.	.	.	0.0001	.	.	.	.	.	0	0	0	0	0	0	0	0.0001	.	.	.	.	6.46e-05	0	0	0	0	0	0.0001	0	2.64e-05	0	0	0	0	0.0001	9.823e-06	0
chr21	42866237	42866237	G	T	intronic	TMPRSS2	.	.	.	21q22.3	rs760130899	.	.	.	.	0	.	.	.	.	.	0	.	.	.	.	.	.	.	.	.	.	.	.	.	.	.	.	.	.	.	4.4e-06	0	0	0	6.261e-05	0	0	0
chr21	42866240	42866240	C	-	intronic	TMPRSS2	.	.	.	21q22.3	.	.	.	.	.	.	.	.	.	.	.	.	.	.	.	.	.	.	.	.	.	.	.	.	.	.	.	.	.	.	.	.	.	.	.	.	.	.	.
chr21	42866241	42866241	C	A	intronic	TMPRSS2	.	.	.	21q22.3	rs377337994	.	.	.	.	0.0002	.	.	.	.	.	0	0	0	0	0	0.0001	0	0	0.0002	.	0.0002	.	0.0002	0.0002	0	0	0	0	0.0003	0	5.592e-05	0	0	0	0	0	0.0001	0
chr21	42866242	42866242	C	T	intronic	TMPRSS2	.	.	.	21q22.3	rs1022298008	.	.	.	.	.	.	.	.	.	.	.	.	.	.	.	.	.	.	.	.	.	.	6.463e-05	0.0002	0	0	0	0	0	0	.	.	.	.	.	.	.	.
chr21	42866243	42866243	C	T	intronic	TMPRSS2	.	.	.	21q22.3	rs369729409	.	.	.	.	0.0002	.	.	.	.	.	0	0.0001	0	0	0	0	0	0	0.0002	.	0.0002	.	3.231e-05	0	0	0	0	0	6.672e-05	0	3.415e-05	6.985e-05	6.206e-05	0	0	4.7e-05	3.793e-05	0
chr21	42866244	42866244	C	T	intronic	TMPRSS2	.	.	.	21q22.3	rs767165269	.	.	.	.	0.0001	.	.	.	.	.	0	0.0001	0	0	0	0	0	0	.	.	.	.	.	.	.	.	.	.	.	.	1.279e-05	6.957e-05	0	0	0	0	1.892e-05	0
chr21	42866245	42866245	G	A	intronic	TMPRSS2	.	.	.	21q22.3	rs750152865	.	.	.	.	0.0004	.	.	.	.	.	0.0001	0	0.0001	0.0004	0	0	0	0	.	.	.	.	.	.	.	.	.	.	.	.	3.818e-05	0	6.198e-05	0	0.0002	0	3.763e-05	0
chr21	42866257	42866257	G	A	intronic	TMPRSS2	.	.	.	21q22.3	rs755844754	.	.	.	.	0	.	.	.	.	.	0	0	0	0	0	0	0	0	.	.	.	.	3.23e-05	0	0	0	0	0	6.672e-05	0	8.282e-06	0	0	0	0	0	1.823e-05	0
chr21	42866268	42866268	-	AAAGAGA	intronic	TMPRSS2	.	.	.	21q22.3	rs757306322	.	.	.	.	0.0005	.	.	.	.	.	0.0001	0	0.0005	0	0	0	0	0	.	.	.	.	.	.	.	.	.	.	.	.	5.357e-05	0	0.0003	0	0	0	0	0.0004
chr21	42866271	42866271	A	G	intronic	TMPRSS2	.	.	.	21q22.3	rs779945961	.	.	.	.	0	.	.	.	.	.	0	0	0	0	0	0	0	0	.	.	.	.	.	.	.	.	.	.	.	.	4.121e-06	0	0	0	0	0	9.045e-06	0
chr21	42866277	42866277	T	G	intronic	TMPRSS2	.	.	.	21q22.3	rs749146842	.	.	.	.	0	.	.	.	.	.	0	0	0	0	0	0	0	0	.	.	.	.	.	.	.	.	.	.	.	.	.	.	.	.	.	.	.	.
chr21	42866280	42866280	T	C	intronic	TMPRSS2	.	.	.	21q22.3	rs754995897	.	.	.	.	0	.	.	.	.	.	0	0	0	0	0	0	0	0	.	.	.	.	.	.	.	.	.	.	.	.	4.116e-06	0	0	0	0	0	9.032e-06	0
chr21	42866282	42866282	-	T	splicing	TMPRSS2	NM_001135099:exon3:c.349+1->A;NM_005656:exon3:c.238+1->A	.	.	21q22.3	.	.	.	.	.	.	.	.	.	.	.	.	.	.	.	.	.	.	.	.	.	.	.	.	.	.	.	.	.	.	.	4.115e-06	0	0	0	0	0	9.027e-06	0
chr21	42866283	42866283	T	C	exonic	TMPRSS2	.	nonsynonymous SNV	TMPRSS2:NM_001135099:exon3:c.A349G:p.K117E	21q22.3	rs779085411	.	.	.	.	0.0002	.	.	.	.	.	0	0	0	0	0	0	0	0.0002	.	.	.	.	3.231e-05	0.0001	0	0	0	0	0	0	2.881e-05	0	3.076e-05	0	0	0	0	0
chr21	42866284	42866284	T	G	exonic	TMPRSS2	.	synonymous SNV	TMPRSS2:NM_001135099:exon3:c.A348C:p.S116S	21q22.3	rs748251339	.	.	.	.	0.0001	.	.	.	.	.	0	0	0	0	0	0	0	0.0001	.	.	.	.	.	.	.	.	.	.	.	.	4.121e-06	0	0	0	0	0	0	0
chr21	42866296	42866296	T	C	exonic	TMPRSS2	.	synonymous SNV	TMPRSS2:NM_001135099:exon3:c.A336G:p.T112T	21q22.3	rs3787950	.	.	.	.	0.26	0.06	0.15	0.079	0.26	0.0867347	0.11	0.2	0.044	0.15	0.031	0.08	0.11	0.2	0.12	0.19	0.081	0.17	0.1106	0.2003	0.0537	0.1258	0.165	0.0315	0.0754	0.0869	0.0991	0.2017	0.0483	0.1511	0.1465	0.0289	0.0773	0.0974
chr21	42866297	42866297	G	A	exonic	TMPRSS2	.	nonsynonymous SNV	TMPRSS2:NM_001135099:exon3:c.C335T:p.T112I	21q22.3	rs61735793	not_provided	MedGen:CN517202	criteria_provided,_single_submitter	Benign	0.01	0.0029	.	0.008	0.0031	0.00510204	0.007	0.0018	0.0021	0	0.01	0.0099	0.0078	0.0044	0.005	0.0007	0.0072	.	0.0094	0.0022	0.0024	0.0066	0	0.0112	0.0143	0.0153	0.007	0.0014	0.0031	0.0077	0	0.0108	0.0099	0.0071
chr21	42866299	42866299	C	A	exonic	TMPRSS2	.	synonymous SNV	TMPRSS2:NM_001135099:exon3:c.G333T:p.G111G	21q22.3	rs747305808	.	.	.	.	0	.	.	.	.	.	0	0	0	0	0	0	0	0	.	.	.	.	.	.	.	.	.	.	.	.	8.259e-06	0	0	0	0	0	1.809e-05	0
chr21	42866301	42866301	C	G	exonic	TMPRSS2	.	nonsynonymous SNV	TMPRSS2:NM_001135099:exon3:c.G331C:p.G111R	21q22.3	rs114363287	.	.	.	.	0.0001	.	.	.	.	.	0.0001	.	.	.	.	.	.	.	.	.	.	.	0.0006	0.0019	0	0	0	0	0	0.001	9.105e-05	0.0013	0	0	5.896e-05	0	0	0.0002
chr21	42866301	42866301	C	T	exonic	TMPRSS2	.	nonsynonymous SNV	TMPRSS2:NM_001135099:exon3:c.G331A:p.G111R	21q22.3	rs114363287	.	.	.	.	0.0066	.	.	.	.	.	0.0006	0.006	0.0001	0	0	0	0	0.0001	0.0023	0.0066	0.0001	.	0.0021	0.0073	0	0	0	0	0	0	0.0005	0.0062	0.0002	0	0	0	6.341e-05	0
chr21	42866302	42866302	G	A	exonic	TMPRSS2	.	synonymous SNV	TMPRSS2:NM_001135099:exon3:c.C330T:p.S110S	21q22.3	rs759913418	.	.	.	.	0.0001	.	.	.	.	.	0	0	0	0.0001	0	0	0	0.0001	.	.	.	.	.	.	.	.	.	.	.	.	2.069e-05	0	0	0	5.898e-05	0	1.812e-05	0
chr21	42866306	42866306	G	A	exonic	TMPRSS2	.	nonsynonymous SNV	TMPRSS2:NM_001135099:exon3:c.C326T:p.P109L	21q22.3	rs770302270	.	.	.	.	0.0001	.	.	.	.	.	0	0	0.0001	0	0	0	0	0	.	.	.	.	.	.	.	.	.	.	.	.	8.325e-06	0	6.32e-05	0	0	0	0	0
chr21	42866307	42866307	G	T	exonic	TMPRSS2	.	nonsynonymous SNV	TMPRSS2:NM_001135099:exon3:c.C325A:p.P109T	21q22.3	rs200169208	.	.	.	.	0	.	.	.	.	.	0	0	0	0	0	0	0	0	.	.	.	.	.	.	.	.	.	.	.	.	2.074e-05	0	0	0	0	0	4.535e-05	0
chr21	42866307	42866307	G	A	exonic	TMPRSS2	.	nonsynonymous SNV	TMPRSS2:NM_001135099:exon3:c.C325T:p.P109S	21q22.3	rs200169208	.	.	.	.	0.0014	0.0014	.	.	.	.	0	.	.	.	.	.	.	.	.	.	.	.	.	.	.	.	.	.	.	.	.	.	.	.	.	.	.	.
chr21	42866308	42866308	G	T	exonic	TMPRSS2	.	synonymous SNV	TMPRSS2:NM_001135099:exon3:c.C324A:p.S108S	21q22.3	rs532085624	.	.	.	.	0.0031	.	.	.	0.0031	.	0.0001	0	0	0	0	0	0	0.0008	.	.	.	.	.	.	.	.	.	.	.	.	0.0001	0	0	0	0	0	0	0
chr21	42866308	42866308	G	A	exonic	TMPRSS2	.	synonymous SNV	TMPRSS2:NM_001135099:exon3:c.C324T:p.S108S	21q22.3	.	.	.	.	.	.	.	.	.	.	.	.	.	.	.	.	.	.	.	.	.	.	.	.	.	.	.	.	.	.	.	4.153e-06	0	0	0	0	0	9.073e-06	0
chr21	42866311	42866311	T	A	exonic	TMPRSS2	.	nonsynonymous SNV	TMPRSS2:NM_001135099:exon3:c.A321T:p.K107N	21q22.3	rs750018817	.	.	.	.	0.0001	.	.	.	.	.	0	0	0	0	0	0	0	0.0001	.	.	.	.	.	.	.	.	.	.	.	.	4.15e-06	0	0	0	0	0	0	0
chr21	42866318	42866318	T	C	exonic	TMPRSS2	.	nonsynonymous SNV	TMPRSS2:NM_001135099:exon3:c.A314G:p.Q105R	21q22.3	rs373008621	.	.	.	.	0.0002	.	.	.	.	.	0	0.0001	0	0	0	0	0	0	0.0001	0.0002	.	.	.	.	.	.	.	.	.	.	4.138e-06	6.583e-05	0	0	0	0	0	0
chr21	42866320	42866320	C	A	exonic	TMPRSS2	.	synonymous SNV	TMPRSS2:NM_001135099:exon3:c.G312T:p.T104T	21q22.3	.	.	.	.	.	.	.	.	.	.	.	.	.	.	.	.	.	.	.	.	.	.	.	.	.	.	.	.	.	.	.	4.138e-06	0	0	0	0	0	9.06e-06	0
chr21	42866320	42866320	C	T	exonic	TMPRSS2	.	synonymous SNV	TMPRSS2:NM_001135099:exon3:c.G312A:p.T104T	21q22.3	.	.	.	.	.	.	.	.	.	.	.	.	.	.	.	.	.	.	.	.	.	.	.	.	.	.	.	.	.	.	.	4.138e-06	0	0	0	0	0	9.06e-06	0
chr21	42866321	42866321	G	A	exonic	TMPRSS2	.	nonsynonymous SNV	TMPRSS2:NM_001135099:exon3:c.C311T:p.T104M	21q22.3	rs766047137	.	.	.	.	0	.	.	.	.	.	0	.	.	.	.	.	.	.	.	.	.	.	.	.	.	.	.	.	.	.	8.259e-06	0	0	0	5.889e-05	0	9.05e-06	0
chr21	42866321	42866321	G	C	exonic	TMPRSS2	.	nonsynonymous SNV	TMPRSS2:NM_001135099:exon3:c.C311G:p.T104R	21q22.3	rs766047137	.	.	.	.	0.0001	.	.	.	.	.	0	0	0	0	0	0	0	0.0001	.	.	.	.	3.23e-05	0.0001	0	0	0	0	0	0	4.129e-06	0	0	0	0	0	0	0
chr21	42866322	42866322	T	C	exonic	TMPRSS2	.	nonsynonymous SNV	TMPRSS2:NM_001135099:exon3:c.A310G:p.T104A	21q22.3	rs754904901	.	.	.	.	0.0001	.	.	.	.	.	0	0	0	0	0	0	0	0.0001	.	.	.	.	.	.	.	.	.	.	.	.	4.123e-06	0	0	0	0	0	0	0
chr21	42866323	42866323	G	A	exonic	TMPRSS2	.	synonymous SNV	TMPRSS2:NM_001135099:exon3:c.C309T:p.C103C	21q22.3	.	.	.	.	.	.	.	.	.	.	.	.	.	.	.	.	.	.	.	.	.	.	.	.	.	.	.	.	.	.	.	4.129e-06	0	0	0	0	0	9.048e-06	0
chr21	42866325	42866325	A	C	exonic	TMPRSS2	.	nonsynonymous SNV	TMPRSS2:NM_001135099:exon3:c.T307G:p.C103G	21q22.3	.	.	.	.	.	.	.	.	.	.	.	.	.	.	.	.	.	.	.	.	.	.	.	.	.	.	.	.	.	.	.	4.131e-06	0	0	0	0	0	9.049e-06	0
chr21	42866326	42866326	G	A	exonic	TMPRSS2	.	synonymous SNV	TMPRSS2:NM_001135099:exon3:c.C306T:p.V102V	21q22.3	rs778999405	.	.	.	.	0.0011	.	.	.	.	.	0	0	0	0	0	0	0.0011	0.0001	.	.	.	.	.	.	.	.	.	.	.	.	2.062e-05	0	0	0	0	0	0	0
chr21	42866328	42866328	C	A	exonic	TMPRSS2	.	nonsynonymous SNV	TMPRSS2:NM_001135099:exon3:c.G304T:p.V102F	21q22.3	.	.	.	.	.	.	.	.	.	.	.	.	.	.	.	.	.	.	.	.	.	.	.	3.231e-05	0	0	0	0	0	6.672e-05	0	.	.	.	.	.	.	.	.
chr21	42866328	42866328	C	T	exonic	TMPRSS2	.	nonsynonymous SNV	TMPRSS2:NM_001135099:exon3:c.G304A:p.V102I	21q22.3	rs150389990	.	.	.	.	0.0005	.	.	.	.	.	0.0001	0	0	0	0	0.0002	0	0	0.0003	.	0.0005	.	0.0002	0.0002	0	0	0	0	0.0003	0	9.887e-05	0	3.086e-05	0	0	0	0.0002	0
chr21	42866329	42866329	G	A	exonic	TMPRSS2	.	synonymous SNV	TMPRSS2:NM_001135099:exon3:c.C303T:p.V101V	21q22.3	rs372804318	.	.	.	.	0.0006	.	.	.	.	.	0.0004	0.0001	0	0	0	0.0006	0	0	0.0002	.	0.0003	.	9.691e-05	0	0	0.0066	0	0	6.668e-05	0	0.0004	6.572e-05	0	0.0092	0	0	9.035e-05	0.0006
chr21	42866331	42866331	C	G	exonic	TMPRSS2	.	nonsynonymous SNV	TMPRSS2:NM_001135099:exon3:c.G301C:p.V101L	21q22.3	rs574582815	.	.	.	.	0.0001	.	.	.	.	.	0.0001	0	0	0	0	0.0001	0	0	.	.	.	.	.	.	.	.	.	.	.	.	4.123e-05	0	0	0.0008	0	0	1.808e-05	0
chr21	42866331	42866331	C	T	exonic	TMPRSS2	.	nonsynonymous SNV	TMPRSS2:NM_001135099:exon3:c.G301A:p.V101I	21q22.3	rs574582815	.	.	.	.	.	.	.	.	.	.	.	.	.	.	.	.	.	.	.	.	.	.	3.232e-05	0	0	0	0	0	6.674e-05	0	1.649e-05	0	3.092e-05	0	0	0	9.041e-06	0
chr21	42866332	42866332	G	A	exonic	TMPRSS2	.	synonymous SNV	TMPRSS2:NM_001135099:exon3:c.C300T:p.P100P	21q22.3	rs61735792	.	.	.	.	0.019	0.0072	.	0.017	0.002	0.0306122	0.01	0.0031	0.012	0.0001	0.018	0.013	0.019	0.0032	0.011	0.0025	0.015	.	0.0101	0.0027	0.0107	0.0033	0	0.0226	0.0124	0.0153	0.0107	0.0026	0.0103	0.0076	5.879e-05	0.0184	0.0141	0.0149
chr21	42866332	42866332	G	C	exonic	TMPRSS2	.	synonymous SNV	TMPRSS2:NM_001135099:exon3:c.C300G:p.P100P	21q22.3	.	.	.	.	.	.	.	.	.	.	.	.	.	.	.	.	.	.	.	.	.	.	.	.	.	.	.	.	.	.	.	4.126e-06	0	0	0	0	0	9.042e-06	0
chr21	42866336	42866336	T	C	exonic	TMPRSS2	.	nonsynonymous SNV	TMPRSS2:NM_001135099:exon3:c.A296G:p.N99S	21q22.3	rs771209150	.	.	.	.	0	.	.	.	.	.	0	0	0	0	0	0	0	0	.	.	.	.	.	.	.	.	.	.	.	.	1.647e-05	0	0	0	0	0	3.613e-05	0
chr21	42866342	42866342	G	A	exonic	TMPRSS2	.	nonsynonymous SNV	TMPRSS2:NM_001135099:exon3:c.C290T:p.A97V	21q22.3	rs377060358	.	.	.	.	0.0002	.	.	.	.	.	0	0	0.0001	0	0	0	0	0	0.0002	.	0.0002	.	.	.	.	.	.	.	.	.	1.645e-05	0	3.069e-05	0	0	0	2.709e-05	0
chr21	42866343	42866343	C	A	exonic	TMPRSS2	.	nonsynonymous SNV	TMPRSS2:NM_001135099:exon3:c.G289T:p.A97S	21q22.3	.	.	.	.	.	.	.	.	.	.	.	.	.	.	.	.	.	.	.	.	.	.	.	.	.	.	.	.	.	.	.	4.113e-06	6.568e-05	0	0	0	0	0	0
chr21	42866343	42866343	C	T	exonic	TMPRSS2	.	nonsynonymous SNV	TMPRSS2:NM_001135099:exon3:c.G289A:p.A97T	21q22.3	.	.	.	.	.	.	.	.	.	.	.	.	.	.	.	.	.	.	.	.	.	.	.	3.23e-05	0	0	0	0.0006	0	0	0	.	.	.	.	.	.	.	.
chr21	42866347	42866347	C	T	exonic	TMPRSS2	.	synonymous SNV	TMPRSS2:NM_001135099:exon3:c.G285A:p.T95T	21q22.3	rs746239081	.	.	.	.	0.0001	.	.	.	.	.	0	0	0	0	0	0	0	0.0001	.	.	.	.	.	.	.	.	.	.	.	.	1.231e-05	0	0	0	0	0	9.019e-06	0
chr21	42866348	42866348	G	A	exonic	TMPRSS2	.	nonsynonymous SNV	TMPRSS2:NM_001135099:exon3:c.C284T:p.T95M	21q22.3	rs770214639	.	.	.	.	0.0002	.	.	.	.	.	0.0001	0	0.0002	0.0001	0	0	0	0.0002	.	.	.	.	3.23e-05	0	0	0	0.0006	0	0	0	6.969e-05	0	6.086e-05	0	0.0001	0	3.604e-05	0
chr21	42866353	42866353	G	A	exonic	TMPRSS2	.	synonymous SNV	TMPRSS2:NM_001135099:exon3:c.C279T:p.V93V	21q22.3	rs775958363	.	.	.	.	0.0001	.	.	.	.	.	0	0	0	0	0	0	0	0.0001	.	.	.	.	.	.	.	.	.	.	.	.	4.097e-06	0	0	0	0	0	0	0
chr21	42866355	42866355	C	T	exonic	TMPRSS2	.	nonsynonymous SNV	TMPRSS2:NM_001135099:exon3:c.G277A:p.V93I	21q22.3	rs763495622	.	.	.	.	0	.	.	.	.	.	0	0	0	0	0	0	0	0	.	.	.	.	.	.	.	.	.	.	.	.	8.179e-06	0	0	0	0	0	8.997e-06	0
chr21	42866356	42866356	C	A	exonic	TMPRSS2	.	nonsynonymous SNV	TMPRSS2:NM_001135099:exon3:c.G276T:p.R92S	21q22.3	rs771536883	.	.	.	.	0.0001	.	.	.	.	.	0	0	0	0	0	0	0	0.0001	.	.	.	.	.	.	.	.	.	.	.	.	8.179e-06	0	0	0	0	0	0	0
chr21	42866357	42866357	C	G	exonic	TMPRSS2	.	nonsynonymous SNV	TMPRSS2:NM_001135099:exon3:c.G275C:p.R92T	21q22.3	rs772806984	.	.	.	.	0.0001	.	.	.	.	.	0	0	0.0001	0	0	0	0	0	.	.	.	.	.	.	.	.	.	.	.	.	4.087e-06	0	3.019e-05	0	0	0	0	0
chr21	42866357	42866357	C	T	exonic	TMPRSS2	.	nonsynonymous SNV	TMPRSS2:NM_001135099:exon3:c.G275A:p.R92K	21q22.3	.	.	.	.	.	.	.	.	.	.	.	.	.	.	.	.	.	.	.	.	.	.	.	.	.	.	.	.	.	.	.	4.087e-06	0	0	0	0	0	0	0
chr21	42866359	42866359	C	T	exonic	TMPRSS2	.	synonymous SNV	TMPRSS2:NM_001135099:exon3:c.G273A:p.P91P	21q22.3	rs760195090	.	.	.	.	0.0001	.	.	.	.	.	0	0	0	0	0	0	0	0.0001	.	.	.	.	.	.	.	.	.	.	.	.	4.08e-05	0	0	0	0	0	6.289e-05	0
chr21	42866360	42866360	G	A	exonic	TMPRSS2	.	nonsynonymous SNV	TMPRSS2:NM_001135099:exon3:c.C272T:p.P91L	21q22.3	.	.	.	.	.	.	.	.	.	.	.	.	.	.	.	.	.	.	.	.	.	.	.	.	.	.	.	.	.	.	.	4.084e-06	0	0	0	0	0	8.992e-06	0
chr21	42866360	42866360	G	C	exonic	TMPRSS2	.	nonsynonymous SNV	TMPRSS2:NM_001135099:exon3:c.C272G:p.P91R	21q22.3	rs766068032	.	.	.	.	0.0002	.	.	.	.	.	0	0	0	0.0002	0	0	0	0	.	.	.	.	.	.	.	.	.	.	.	.	2.451e-05	0	0	0	0.0003	0	0	0
chr21	42866364	42866364	C	T	exonic	TMPRSS2	.	nonsynonymous SNV	TMPRSS2:NM_001135099:exon3:c.G268A:p.A90T	21q22.3	rs753509316	.	.	.	.	0.0001	.	.	.	.	.	0	0	0	0	0	0.0001	0	0.0001	.	.	.	.	.	.	.	.	.	.	.	.	2.042e-05	0	0	0	0	0	2.697e-05	0
chr21	42866365	42866365	G	A	exonic	TMPRSS2	.	synonymous SNV	TMPRSS2:NM_001135099:exon3:c.C267T:p.Y89Y	21q22.3	rs560639139	.	.	.	.	0.0001	.	.	.	.	.	0.0001	0	0.0001	0.0001	0	0.0001	0	0.0001	.	.	.	.	0.0001	0.0001	0.0012	0	0.0006	0	6.669e-05	0	5.302e-05	0	3.004e-05	0	5.82e-05	0	6.288e-05	0.0004
chr21	42866366	42866366	T	G	exonic	TMPRSS2	.	nonsynonymous SNV	TMPRSS2:NM_001135099:exon3:c.A266C:p.Y89S	21q22.3	rs765172184	.	.	.	.	0	.	.	.	.	.	0	0	0	0	0	0	0	0	.	.	.	.	.	.	.	.	.	.	.	.	4.077e-06	0	0	0	0	0	8.979e-06	0
chr21	42866369	42866369	T	C	exonic	TMPRSS2	.	nonsynonymous SNV	TMPRSS2:NM_001135099:exon3:c.A263G:p.Q88R	21q22.3	rs752650649	.	.	.	.	0	.	.	.	.	.	0	.	.	.	.	.	.	.	.	.	.	.	.	.	.	.	.	.	.	.	2.444e-05	6.545e-05	0	0	0	0	4.488e-05	0
chr21	42866369	42866369	T	G	exonic	TMPRSS2	.	nonsynonymous SNV	TMPRSS2:NM_001135099:exon3:c.A263C:p.Q88P	21q22.3	rs752650649	.	.	.	.	0.0001	.	.	.	.	.	0	0	0.0001	0	0	0	0	0	.	.	.	.	.	.	.	.	.	.	.	.	8.146e-06	0	5.988e-05	0	0	0	0	0
chr21	42866375	42866381	ACGGGGG	-	exonic	TMPRSS2	.	frameshift deletion	TMPRSS2:NM_001135099:exon3:c.251_257del:p.S84Cfs*9	21q22.3	rs781272749	.	.	.	.	0	.	.	.	.	.	0	0	0	0	0	0	0	0	.	.	.	.	.	.	.	.	.	.	.	.	1.221e-05	0	0	0	0	0	2.693e-05	0
chr21	42866376	42866376	C	A	exonic	TMPRSS2	.	nonsynonymous SNV	TMPRSS2:NM_001135099:exon3:c.G256T:p.V86L	21q22.3	.	.	.	.	.	.	.	.	.	.	.	.	.	.	.	.	.	.	.	.	.	.	.	.	.	.	.	.	.	.	.	4.073e-06	0	0	0	0	0	8.978e-06	0
chr21	42866376	42866376	C	T	exonic	TMPRSS2	.	nonsynonymous SNV	TMPRSS2:NM_001135099:exon3:c.G256A:p.V86M	21q22.3	rs777667088	.	.	.	.	0.0002	.	.	.	.	.	0	0.0002	0	0.0001	0	0	0	0.0001	.	.	.	.	6.467e-05	0.0002	0	0	0	0	0	0	2.444e-05	0.0001	0	0	5.815e-05	0	1.796e-05	0
chr21	42866377	42866377	G	A	exonic	TMPRSS2	.	synonymous SNV	TMPRSS2:NM_001135099:exon3:c.C255T:p.P85P	21q22.3	rs149527323	.	.	.	.	0.0027	.	.	0.001	.	.	0.0002	0.0022	0	0	0	0	0	0.0001	0.0009	0.0027	.	.	0.0005	0.0017	0	0	0	0	0	0	0.0001	0.0017	0.0001	0	0	0	3.59e-05	0
chr21	42866377	42866377	G	C	exonic	TMPRSS2	.	synonymous SNV	TMPRSS2:NM_001135099:exon3:c.C255G:p.P85P	21q22.3	rs149527323	.	.	.	.	0	.	.	.	.	.	0	.	.	.	.	.	.	.	.	.	.	.	.	.	.	.	.	.	.	.	3.257e-05	0	0	0	0	0	1.795e-05	0
chr21	42866380	42866380	G	A	exonic	TMPRSS2	.	synonymous SNV	TMPRSS2:NM_001135099:exon3:c.C252T:p.S84S	21q22.3	rs781475568	.	.	.	.	0.0002	.	.	.	.	.	0	0	0	0	0.0002	0	0	0	.	.	.	.	.	.	.	.	.	.	.	.	1.628e-05	0	8.964e-05	0	0	4.487e-05	0	0
chr21	42866381	42866381	G	A	exonic	TMPRSS2	.	nonsynonymous SNV	TMPRSS2:NM_001135099:exon3:c.C251T:p.S84F	21q22.3	rs746151019	.	.	.	.	0.0001	.	.	.	.	.	0	0	0.0001	0	0	0	0	0	.	.	.	.	.	.	.	.	.	.	.	.	1.221e-05	0	8.96e-05	0	0	0	0	0
chr21	42866382	42866382	A	G	exonic	TMPRSS2	.	nonsynonymous SNV	TMPRSS2:NM_001135099:exon3:c.T250C:p.S84P	21q22.3	rs373510989	.	.	.	.	0.0001	.	.	.	.	.	0	0	0	0	0	0	0	0.0001	.	.	.	.	.	.	.	.	.	.	.	.	8.139e-06	0	0	0	0	0	0	0
chr21	42866383	42866383	C	T	exonic	TMPRSS2	.	synonymous SNV	TMPRSS2:NM_001135099:exon3:c.G249A:p.P83P	21q22.3	rs370092773	.	.	.	.	0.0001	.	.	.	.	.	0	0.0001	0.0001	0	0	0.0001	0	0	0.0001	.	0.0001	.	9.701e-05	0.0003	0	0	0	0	0	0	3.256e-05	6.543e-05	2.99e-05	0	0	0	5.383e-05	0
chr21	42866384	42866384	G	A	exonic	TMPRSS2	.	nonsynonymous SNV	TMPRSS2:NM_001135099:exon3:c.C248T:p.P83L	21q22.3	rs1016773134	.	.	.	.	.	.	.	.	.	.	.	.	.	.	.	.	.	.	.	.	.	.	.	.	.	.	.	.	.	.	1.22e-05	0	2.983e-05	0	0	0	1.793e-05	0
chr21	42866385	42866385	G	C	exonic	TMPRSS2	.	nonsynonymous SNV	TMPRSS2:NM_001135099:exon3:c.C247G:p.P83A	21q22.3	rs749752988	.	.	.	.	0.0003	.	.	.	.	.	0	0.0003	0	0	0	0	0	0	.	.	.	.	.	.	.	.	.	.	.	.	1.22e-05	0.0002	0	0	0	0	0	0
chr21	42866388	42866388	A	C	exonic	TMPRSS2	.	nonsynonymous SNV	TMPRSS2:NM_001135099:exon3:c.T244G:p.Y82D	21q22.3	rs201679623	not_provided	MedGen:CN517202	criteria_provided,_single_submitter	Benign	0.0062	.	0.005	.	.	.	0.0005	0	0.0001	0.0062	0	0	0	0.0001	.	.	.	.	0.0003	0	0	0	0.0049	0	0	0	0.0005	0	2.982e-05	0	0.0064	0	0	0
chr21	42866391	42866391	A	C	exonic	TMPRSS2	.	nonsynonymous SNV	TMPRSS2:NM_001135099:exon3:c.T241G:p.Y81D	21q22.3	.	.	.	.	.	.	.	.	.	.	.	.	.	.	.	.	.	.	.	.	.	.	.	3.232e-05	0.0001	0	0	0	0	0	0	.	.	.	.	.	.	.	.
chr21	42866391	42866391	A	G	exonic	TMPRSS2	.	nonsynonymous SNV	TMPRSS2:NM_001135099:exon3:c.T241C:p.Y81H	21q22.3	rs547639377	.	.	.	.	0.001	.	.	.	0.001	.	0	0	0	0	0	0	0	0.0001	.	.	.	.	.	.	.	.	.	.	.	.	4.064e-06	0	0	0	0	0	0	0
chr21	42866393	42866393	T	C	exonic	TMPRSS2	.	nonsynonymous SNV	TMPRSS2:NM_001135099:exon3:c.A239G:p.Q80R	21q22.3	rs746532729	.	.	.	.	0.0001	.	.	.	.	.	0	0	0	0	0	0	0	0.0001	.	.	.	.	.	.	.	.	.	.	.	.	1.22e-05	0	0	0	0	0	1.793e-05	0
chr21	42866394	42866394	-	GGACGGGT	exonic	TMPRSS2	.	frameshift insertion	TMPRSS2:NM_001135099:exon3:c.237_238insACCCGTCC:p.Q80Tfs*18	21q22.3	rs753733271	.	.	.	.	0.0002	.	.	.	.	.	0	0	0	0	0.0002	0	0	0	.	.	.	.	.	.	.	.	.	.	.	.	4.065e-06	0	0	0	0	4.485e-05	0	0
chr21	42866396	42866396	G	A	exonic	TMPRSS2	.	nonsynonymous SNV	TMPRSS2:NM_001135099:exon3:c.C236T:p.A79V	21q22.3	rs376143876	.	.	.	.	0.0041	.	0.002	.	0.0041	.	0.0002	0	0	0	0	0	0	0.0013	.	.	.	.	3.231e-05	0	0	0	0.0006	0	0	0	0.0002	0	0	0	0.0001	0	0	0.0002
chr21	42866396	42866396	-	TACTGAC	exonic	TMPRSS2	.	frameshift insertion	TMPRSS2:NM_001135099:exon3:c.235_236insGTCAGTA:p.A79Gfs*43	21q22.3	rs754945404	.	.	.	.	0	.	.	.	.	.	0	.	.	.	.	.	.	.	.	.	.	.	.	.	.	.	.	.	.	.	4.064e-06	0	0	0	0	4.486e-05	0	0
chr21	42866398	42866398	C	T	exonic	TMPRSS2	.	synonymous SNV	TMPRSS2:NM_001135099:exon3:c.G234A:p.P78P	21q22.3	rs143203874	.	.	.	.	0.0004	.	.	.	.	.	0.0001	0	0	0	0	0	0	0.0004	0.0001	.	0.0001	.	.	.	.	.	.	.	.	.	5.691e-05	0	0	0	0	0	4.481e-05	0
chr21	42866399	42866399	G	A	exonic	TMPRSS2	.	nonsynonymous SNV	TMPRSS2:NM_001135099:exon3:c.C233T:p.P78L	21q22.3	rs138651919	.	.	.	.	0.004	.	.	0.004	.	.	0.0003	0.0002	0.0003	0.0002	0	0.0004	0	0.0001	0.0004	.	0.0006	.	0.0002	0	0	0	0	0.0003	0.0003	0	0.0003	0.0002	0.0002	0.0001	0.0002	0.0002	0.0005	0.0009
chr21	42866402	42866402	T	G	exonic	TMPRSS2	.	nonsynonymous SNV	TMPRSS2:NM_001135099:exon3:c.A230C:p.H77P	21q22.3	.	.	.	.	.	.	.	.	.	.	.	.	.	.	.	.	.	.	.	.	.	.	.	3.232e-05	0.0001	0	0	0	0	0	0	4.064e-06	6.538e-05	0	0	0	0	0	0
chr21	42866404	42866404	C	T	exonic	TMPRSS2	.	synonymous SNV	TMPRSS2:NM_001135099:exon3:c.G228A:p.V76V	21q22.3	rs765086015	.	.	.	.	0.0001	.	.	.	.	.	0	0	0	0	0	0	0	0.0001	.	.	.	.	.	.	.	.	.	.	.	.	4.065e-06	0	0	0	0	0	0	0
chr21	42866405	42866405	A	C	exonic	TMPRSS2	.	nonsynonymous SNV	TMPRSS2:NM_001135099:exon3:c.T227G:p.V76G	21q22.3	rs775450506	.	.	.	.	0.0002	.	.	.	.	.	0	0.0002	0	0	0	0	0	0	.	.	.	.	3.233e-05	0.0001	0	0	0	0	0	0	1.219e-05	0.0002	0	0	0	0	0	0
chr21	42866406	42866406	C	T	exonic	TMPRSS2	.	nonsynonymous SNV	TMPRSS2:NM_001135099:exon3:c.G226A:p.V76M	21q22.3	.	.	.	.	.	.	.	.	.	.	.	.	.	.	.	.	.	.	.	.	.	.	.	.	.	.	.	.	.	.	.	4.064e-06	0	0	0	0	0	0	0
chr21	42866409	42866409	C	T	exonic	TMPRSS2	.	nonsynonymous SNV	TMPRSS2:NM_001135099:exon3:c.G223A:p.E75K	21q22.3	rs762928261	.	.	.	.	0.0002	.	.	.	.	.	0	0	0	0	0	0	0	0.0002	.	.	.	.	.	.	.	.	.	.	.	.	2.844e-05	0	0	0	0	0	0	0.0002
chr21	42866410	42866410	G	A	exonic	TMPRSS2	.	synonymous SNV	TMPRSS2:NM_001135099:exon3:c.C222T:p.Y74Y	21q22.3	rs187460831	.	.	.	.	0.0012	.	0.001	.	.	.	0.0001	0.0001	0	0.0012	0	0	0	0	0.0001	0.0002	.	.	0.0001	0	0	0	0.0018	0	0	0.001	0.0002	6.536e-05	0	0	0.0025	0	8.958e-06	0.0002
chr21	42866411	42866411	T	C	exonic	TMPRSS2	.	nonsynonymous SNV	TMPRSS2:NM_001135099:exon3:c.A221G:p.Y74C	21q22.3	.	.	.	.	.	.	.	.	.	.	.	.	.	.	.	.	.	.	.	.	.	.	.	3.233e-05	0.0001	0	0	0	0	0	0	.	.	.	.	.	.	.	.
chr21	42866413	42866413	-	ACAGTGGGGACC	exonic	TMPRSS2	.	nonframeshift insertion	TMPRSS2:NM_001135099:exon3:c.218_219insGGTCCCCACTGT:p.V73_Y74insVPTV	21q22.3	rs778514137	.	.	.	.	0.0001	.	.	.	.	.	0	0.0001	0	0	0	0	0	0	.	.	.	.	.	.	.	.	.	.	.	.	4.063e-06	6.535e-05	0	0	0	0	0	0
chr21	42866413	42866413	G	A	exonic	TMPRSS2	.	synonymous SNV	TMPRSS2:NM_001135099:exon3:c.C219T:p.V73V	21q22.3	rs751521660	.	.	.	.	0	.	.	.	.	.	0	.	.	.	.	.	.	.	.	.	.	.	.	.	.	.	.	.	.	.	4.063e-06	0	0	0	0	0	0	0
chr21	42866414	42866414	A	G	exonic	TMPRSS2	.	nonsynonymous SNV	TMPRSS2:NM_001135099:exon3:c.T218C:p.V73A	21q22.3	rs141232947	.	.	.	.	0.0008	.	.	.	.	.	0	0.0002	0	0	0	0	0	0	.	.	.	.	6.465e-05	0.0002	0	0	0	0	0	0	1.625e-05	0.0003	0	0	0	0	0	0
chr21	42866418	42866418	G	-	exonic	TMPRSS2	.	frameshift deletion	TMPRSS2:NM_001135099:exon3:c.214delA:p.T72Lfs*23	21q22.3	.	.	.	.	.	.	.	.	.	.	.	.	.	.	.	.	.	.	.	.	.	.	.	.	.	.	.	.	.	.	.	.	.	.	.	.	.	.	.
chr21	42866420	42866420	G	A	exonic	TMPRSS2	.	nonsynonymous SNV	TMPRSS2:NM_001135099:exon3:c.C212T:p.P71L	21q22.3	rs760525582	.	.	.	.	.	.	.	.	.	.	.	.	.	.	.	.	.	.	.	.	.	.	.	.	.	.	.	.	.	.	4.062e-06	0	0	0	0	0	8.955e-06	0
chr21	42866422	42866422	G	A	exonic	TMPRSS2	.	synonymous SNV	TMPRSS2:NM_001135099:exon3:c.C210T:p.V70V	21q22.3	rs199824558	not_provided	MedGen:CN517202	criteria_provided,_single_submitter	Benign	0.0087	.	.	.	0.0051	.	0.0017	0.0005	0.0012	0	0	0.0006	0.0011	0.0087	0.0002	.	0.0003	.	0.0002	0	0.0012	0	0	0	0.0003	0.001	0.0015	0.0001	0.0004	0.0033	5.798e-05	0	0.0003	0.0024
chr21	42866423	42866423	A	G	exonic	TMPRSS2	.	nonsynonymous SNV	TMPRSS2:NM_001135099:exon3:c.T209C:p.V70A	21q22.3	rs201093031	.	.	.	.	0.003	.	0.003	.	.	.	0.0002	0	0	0.0024	0	0	0	0	.	.	.	.	3.233e-05	0	0	0	0.0006	0	0	0	0.0002	0	2.98e-05	0	0.0023	0	0	0
chr21	42866424	42866424	C	T	exonic	TMPRSS2	.	nonsynonymous SNV	TMPRSS2:NM_001135099:exon3:c.G208A:p.V70I	21q22.3	.	.	.	.	.	.	.	.	.	.	.	.	.	.	.	.	.	.	.	.	.	.	.	3.233e-05	0	0	0	0.0006	0	0	0	.	.	.	.	.	.	.	.
chr21	42866432	42866432	G	T	exonic	TMPRSS2	.	nonsynonymous SNV	TMPRSS2:NM_001135099:exon3:c.C200A:p.P67H	21q22.3	.	.	.	.	.	.	.	.	.	.	.	.	.	.	.	.	.	.	.	.	.	.	.	.	.	.	.	.	.	.	.	8.124e-06	0	0	0	0	0	8.954e-06	0
chr21	42866433	42866433	G	A	exonic	TMPRSS2	.	nonsynonymous SNV	TMPRSS2:NM_001135099:exon3:c.C199T:p.P67S	21q22.3	rs756356440	.	.	.	.	0.0001	.	.	.	.	.	0	0	0	0.0001	0	0	0	0	.	.	.	.	.	.	.	.	.	.	.	.	4.062e-06	0	0	0	5.799e-05	0	0	0
chr21	42866434	42866434	C	A	exonic	TMPRSS2	.	nonsynonymous SNV	TMPRSS2:NM_001135099:exon3:c.G198T:p.Q66H	21q22.3	rs780345956	.	.	.	.	0.0001	.	.	.	.	.	0	0	0	0	0	0	0	0.0001	.	.	.	.	.	.	.	.	.	.	.	.	4.063e-06	0	0	0	0	0	0	0
chr21	42866436	42866436	G	C	exonic	TMPRSS2	.	nonsynonymous SNV	TMPRSS2:NM_001135099:exon3:c.C196G:p.Q66E	21q22.3	rs146210949	.	.	.	.	0.0001	.	.	.	.	.	.	.	.	.	.	.	.	.	0.0001	.	0.0001	.	.	.	.	.	.	.	.	.	.	.	.	.	.	.	.	.
chr21	42866436	42866436	-	A	exonic	TMPRSS2	.	frameshift insertion	TMPRSS2:NM_001135099:exon3:c.195_196insT:p.Q66Sfs*54	21q22.3	rs758190152	.	.	.	.	0.0002	.	.	.	.	.	0	0.0001	0	0	0	0.0001	0	0	0.0002	0.0002	0.0001	.	9.701e-05	0	0	0	0	0	0.0002	0	4.062e-05	0	0	0	0	0	8.954e-05	0
chr21	42866438	42866438	G	A	exonic	TMPRSS2	.	nonsynonymous SNV	TMPRSS2:NM_001135099:exon3:c.C194T:p.A65V	21q22.3	rs749665029	.	.	.	.	0	.	.	.	.	.	0	0	0	0	0	0	0	0	.	.	.	.	.	.	.	.	.	.	.	.	1.219e-05	0	0	0	0	0	2.686e-05	0
chr21	42866439	42866439	C	T	exonic	TMPRSS2	.	nonsynonymous SNV	TMPRSS2:NM_001135099:exon3:c.G193A:p.A65T	21q22.3	rs61735791	.	.	.	.	0.0029	0.0029	0.001	0.002	.	.	0.0016	0.001	0.0009	0.0016	0.0002	0.0022	0.0011	0.0004	0.0022	0.0014	0.0026	.	0.0018	0.0007	0	0	0.0006	0.0006	0.0031	0.001	0.0017	0.0009	0.001	0.0003	0.0012	0.0001	0.0028	0.0016
chr21	42866440	42866440	G	A	exonic	TMPRSS2	.	synonymous SNV	TMPRSS2:NM_001135099:exon3:c.C192T:p.P64P	21q22.3	rs141685390	.	.	.	.	0	.	.	.	.	.	0	.	.	.	.	.	.	.	.	.	.	.	.	.	.	.	.	.	.	.	1.625e-05	0	0	0	0	0	3.582e-05	0
chr21	42866440	42866440	G	C	exonic	TMPRSS2	.	synonymous SNV	TMPRSS2:NM_001135099:exon3:c.C192G:p.P64P	21q22.3	rs141685390	.	.	.	.	0.003	.	0.003	.	.	.	0.0002	0.0004	0	0.0024	0	0	0	0	0.0002	0.0005	.	.	0.0002	0.0007	0	0	0.0006	0	0	0	0.0002	0.0005	2.981e-05	0	0.0024	0	0	0
chr21	42866441	42866441	G	A	exonic	TMPRSS2	.	nonsynonymous SNV	TMPRSS2:NM_001135099:exon3:c.C191T:p.P64L	21q22.3	rs770444484	.	.	.	.	0.0001	.	.	.	.	.	0	0	0	0	0	0	0	0.0001	.	.	.	.	3.233e-05	0.0001	0	0	0	0	0	0	1.219e-05	0	0	0	0	0	8.954e-06	0
chr21	42866442	42866442	G	C	exonic	TMPRSS2	.	nonsynonymous SNV	TMPRSS2:NM_001135099:exon3:c.C190G:p.P64A	21q22.3	rs554868303	.	.	.	.	0.0008	.	.	.	.	.	0	0.0002	0	0.0001	0	0	0	0	.	.	.	.	0.0001	0.0005	0	0	0	0	0	0	2.844e-05	0.0001	0	0	0.0003	0	0	0
chr21	42866448	42866448	G	A	exonic	TMPRSS2	.	nonsynonymous SNV	TMPRSS2:NM_001135099:exon3:c.C184T:p.P62S	21q22.3	.	.	.	.	.	.	.	.	.	.	.	.	.	.	.	.	.	.	.	.	.	.	.	.	.	.	.	.	.	.	.	4.064e-06	0	0	0	0	0	8.957e-06	0
chr21	42866453	42866453	T	G	exonic	TMPRSS2	.	nonsynonymous SNV	TMPRSS2:NM_001135099:exon3:c.A179C:p.E60A	21q22.3	rs745470783	.	.	.	.	0	.	.	.	.	.	0	0	0	0	0	0	0	0	.	.	.	.	.	.	.	.	.	.	.	.	1.219e-05	0	0	0	0	0	2.687e-05	0
chr21	42866455	42866455	C	T	exonic	TMPRSS2	.	synonymous SNV	TMPRSS2:NM_001135099:exon3:c.G177A:p.P59P	21q22.3	rs769586352	.	.	.	.	0.0001	.	.	.	.	.	0	0	0.0001	0	0	0	0	0.0001	.	.	.	.	.	.	.	.	.	.	.	.	1.626e-05	0	2.986e-05	0	0	0	0	0
chr21	42866456	42866456	G	A	exonic	TMPRSS2	.	nonsynonymous SNV	TMPRSS2:NM_001135099:exon3:c.C176T:p.P59L	21q22.3	rs150502923	.	.	.	.	0.0004	.	.	.	.	.	0.0001	0.0004	0	0	0	0	0	0.0001	0.0002	0.0002	0.0001	.	.	.	.	.	.	.	.	.	3.66e-05	0.0003	0	0.0001	0	0	8.961e-06	0
chr21	42866462	42866462	T	A	exonic	TMPRSS2	.	nonsynonymous SNV	TMPRSS2:NM_001135099:exon3:c.A170T:p.Y57F	21q22.3	.	.	.	.	.	.	.	.	.	.	.	.	.	.	.	.	.	.	.	.	.	.	.	.	.	.	.	.	.	.	.	4.069e-06	6.541e-05	0	0	0	0	0	0
chr21	42866462	42866462	T	C	exonic	TMPRSS2	.	nonsynonymous SNV	TMPRSS2:NM_001135099:exon3:c.A170G:p.Y57C	21q22.3	rs890009362	.	.	.	.	.	.	.	.	.	.	.	.	.	.	.	.	.	.	.	.	.	.	.	.	.	.	.	.	.	.	8.139e-06	0	5.982e-05	0	0	0	0	0
chr21	42866468	42866468	T	C	exonic	TMPRSS2	.	nonsynonymous SNV	TMPRSS2:NM_001135099:exon3:c.A164G:p.H55R	21q22.3	rs61735790	not_provided	MedGen:CN517202	criteria_provided,_single_submitter	Benign	0.0093	0.0043	.	0.001	.	.	0.0008	0.0085	0.0004	0	0	0	0	0	0.0032	0.0093	.	.	0.0026	0.0091	0.0024	0	0	0	0	0	0.0007	0.0099	0.0006	0	5.809e-05	0	1.793e-05	0.0002
chr21	42866476	42866476	A	G	exonic	TMPRSS2	.	synonymous SNV	TMPRSS2:NM_001135099:exon3:c.T156C:p.Y52Y	21q22.3	rs199636550	.	.	.	.	0.001	.	0.001	0.001	.	.	0	0	0	0.0001	0	0	0	0	.	.	.	.	.	.	.	.	.	.	.	.	1.222e-05	0	0	0	0.0001	0	8.97e-06	0
chr21	42866477	42866477	T	C	exonic	TMPRSS2	.	nonsynonymous SNV	TMPRSS2:NM_001135099:exon3:c.A155G:p.Y52C	21q22.3	rs774327563	.	.	.	.	0.0001	.	.	.	.	.	0	0	0	0.0001	0	0	0	0	.	.	.	.	.	.	.	.	.	.	.	.	2.036e-05	0.0001	0	0	5.806e-05	0	1.794e-05	0
chr21	42866481	42866481	A	G	exonic	TMPRSS2	.	nonsynonymous SNV	TMPRSS2:NM_001135099:exon3:c.T151C:p.Y51H	21q22.3	.	.	.	.	.	.	.	.	.	.	.	.	.	.	.	.	.	.	.	.	.	.	.	.	.	.	.	.	.	.	.	4.073e-06	0	0	0	5.809e-05	0	0	0
chr21	42866490	42866490	T	C	exonic	TMPRSS2	.	nonsynonymous SNV	TMPRSS2:NM_001135099:exon3:c.A142G:p.I48V	21q22.3	.	.	.	.	.	.	.	.	.	.	.	.	.	.	.	.	.	.	.	.	.	.	.	.	.	.	.	.	.	.	.	4.072e-06	0	0	0	0	0	8.967e-06	0
chr21	42866490	42866490	T	G	exonic	TMPRSS2	.	nonsynonymous SNV	TMPRSS2:NM_001135099:exon3:c.A142C:p.I48L	21q22.3	rs371681428	.	.	.	.	.	.	.	.	.	.	.	.	.	.	.	.	.	.	.	.	.	.	3.233e-05	0.0001	0	0	0	0	0	0	4.072e-06	0	2.996e-05	0	0	0	0	0
chr21	42866492	42866492	G	A	exonic	TMPRSS2	.	nonsynonymous SNV	TMPRSS2:NM_001135099:exon3:c.C140T:p.A47V	21q22.3	rs761692926	.	.	.	.	0	.	.	.	.	.	0	0	0	0	0	0	0	0	.	.	.	.	.	.	.	.	.	.	.	.	4.072e-06	0	0	0	0	0	8.969e-06	0
chr21	42866495	42866495	G	A	exonic	TMPRSS2	.	nonsynonymous SNV	TMPRSS2:NM_001135099:exon3:c.C137T:p.P46L	21q22.3	rs767591322	.	.	.	.	0.0001	.	.	.	.	.	0	0	0.0001	0	0	0	0	0	.	.	.	.	9.698e-05	0.0001	0	0	0	0	0.0001	0	2.037e-05	6.545e-05	2.998e-05	0	0	0	2.691e-05	0
chr21	42866505	42866505	C	G	exonic	TMPRSS2	.	nonsynonymous SNV	TMPRSS2:NM_001135099:exon3:c.G127C:p.G43R	21q22.3	.	.	.	.	.	.	.	.	.	.	.	.	.	.	.	.	.	.	.	.	.	.	.	3.236e-05	0	0	0	0	0	6.681e-05	0	.	.	.	.	.	.	.	.
chr21	42866508	42866508	A	G	intronic	TMPRSS2	.	.	.	21q22.3	.	.	.	.	.	.	.	.	.	.	.	.	.	.	.	.	.	.	.	.	.	.	.	.	.	.	.	.	.	.	.	4.082e-06	0	0	0	0	0	8.982e-06	0
chr21	42866513	42866513	T	-	intronic	TMPRSS2	.	.	.	21q22.3	.	.	.	.	.	.	.	.	.	.	.	.	.	.	.	.	.	.	.	.	.	.	.	.	.	.	.	.	.	.	.	.	.	.	.	.	.	.	.
chr21	42866513	42866513	G	A	intronic	TMPRSS2	.	.	.	21q22.3	rs902553505	.	.	.	.	.	.	.	.	.	.	.	.	.	.	.	.	.	.	.	.	.	.	.	.	.	.	.	.	.	.	1.228e-05	0	0	0	0	0	2.698e-05	0
chr21	42866514	42866514	T	C	intronic	TMPRSS2	.	.	.	21q22.3	rs375847582	.	.	.	.	0.0001	.	.	.	.	.	0	0	0	0	0	0	0	0	0.0001	.	0.0001	.	.	.	.	.	.	.	.	.	8.186e-06	0	0	0	0	0	1.799e-05	0
chr21	42866515	42866515	T	C	intronic	TMPRSS2	.	.	.	21q22.3	.	.	.	.	.	.	.	.	.	.	.	.	.	.	.	.	.	.	.	.	.	.	.	3.234e-05	0.0001	0	0	0	0	0	0	.	.	.	.	.	.	.	.
chr21	42866521	42866521	G	T	intronic	TMPRSS2	.	.	.	21q22.3	rs754124790	.	.	.	.	0	.	.	.	.	.	0	0	0	0	0	0	0	0	.	.	.	.	.	.	.	.	.	.	.	.	4.09e-06	0	0	0	0	0	0	0.0002
chr21	42866524	42866524	G	T	intronic	TMPRSS2	.	.	.	21q22.3	rs138056981	.	.	.	.	0.002	0.0014	.	0.002	.	0.0153061	0.0001	0	0.0001	0	0	0.0003	0	0	0.0001	.	0.0001	.	9.693e-05	0	0	0.0033	0	0	0.0001	0	0.0001	0	0.0002	0.0007	0	0	0.0002	0.0007
chr21	42866526	42866526	T	G	intronic	TMPRSS2	.	.	.	21q22.3	rs376736732	.	.	.	.	0.0001	.	.	.	.	.	.	.	.	.	.	.	.	.	0.0001	.	0.0001	.	3.232e-05	0	0	0	0	0	6.671e-05	0	.	.	.	.	.	.	.	.
chr21	42866529	42866529	T	-	intronic	TMPRSS2	.	.	.	21q22.3	.	.	.	.	.	.	.	.	.	.	.	.	.	.	.	.	.	.	.	.	.	.	.	.	.	.	.	.	.	.	.	.	.	.	.	.	.	.	.
chr21	42866530	42866530	T	A	intronic	TMPRSS2	.	.	.	21q22.3	.	.	.	.	.	.	.	.	.	.	.	.	.	.	.	.	.	.	.	.	.	.	.	6.465e-05	0	0	0	0	0	0.0001	0	.	.	.	.	.	.	.	.
chr21	42866535	42866535	T	C	intronic	TMPRSS2	.	.	.	21q22.3	.	.	.	.	.	.	.	.	.	.	.	.	.	.	.	.	.	.	.	.	.	.	.	.	.	.	.	.	.	.	.	4.152e-06	0	0	0	0	0	9.182e-06	0
chr21	42866541	42866541	T	C	intronic	TMPRSS2	.	.	.	21q22.3	rs779185207	.	.	.	.	0.0001	.	.	.	.	.	0	0	0	0.0001	0	0	0	0	.	.	.	.	.	.	.	.	.	.	.	.	8.398e-06	0	0	0	5.963e-05	0	0	0.0002
chr21	42866547	42866547	T	C	intronic	TMPRSS2	.	.	.	21q22.3	rs960823214	.	.	.	.	.	.	.	.	.	.	.	.	.	.	.	.	.	.	.	.	.	.	.	.	.	.	.	.	.	.	4.267e-06	0	0	0	0	0	9.52e-06	0
chr21	42866550	42866550	C	T	intronic	TMPRSS2	.	.	.	21q22.3	.	.	.	.	.	.	.	.	.	.	.	.	.	.	.	.	.	.	.	.	.	.	.	.	.	.	.	.	.	.	.	4.318e-06	0	0	0	6.113e-05	0	0	0
chr21	42866551	42866551	A	G	intronic	TMPRSS2	.	.	.	21q22.3	rs753209291	.	.	.	.	0	.	.	.	.	.	0	0	0	0	0	0	0	0	.	.	.	.	.	.	.	.	.	.	.	.	4.327e-06	0	0	0	0	0	9.682e-06	0
chr21	42866553	42866553	T	C	intronic	TMPRSS2	.	.	.	21q22.3	rs368773451	.	.	.	.	0.012	.	.	.	.	.	0.0027	0.0001	0.0007	0	0.012	0.0036	0.0025	0.0001	0.001	.	0.0015	.	0.0028	0	0.0012	0.0066	0	0.0129	0.0022	0.0061	0.0022	0.0003	0.0006	0.0027	0	0.0092	0.0023	0.004
chr21	42866553	42866553	T	G	intronic	TMPRSS2	.	.	.	21q22.3	.	.	.	.	.	.	.	.	.	.	.	.	.	.	.	.	.	.	.	.	.	.	.	.	.	.	.	.	.	.	.	4.349e-06	7.071e-05	0	0	0	0	0	0
chr21	42866556	42866556	A	G	intronic	TMPRSS2	.	.	.	21q22.3	.	.	.	.	.	.	.	.	.	.	.	.	.	.	.	.	.	.	.	.	.	.	.	3.23e-05	0	0	0	0	0	6.665e-05	0	.	.	.	.	.	.	.	.
chr21	42866565	42866565	T	C	intronic	TMPRSS2	.	.	.	21q22.3	.	.	.	.	.	.	.	.	.	.	.	.	.	.	.	.	.	.	.	.	.	.	.	3.23e-05	0.0001	0	0	0	0	0	0	.	.	.	.	.	.	.	.
chr21	42869997	42869997	G	A	intronic	TMPRSS2	.	.	.	21q22.3	rs372217917	.	.	.	.	0.0001	.	.	.	.	.	0	0	0	0	0	0	0	0	0.0001	.	0.0001	.	.	.	.	.	.	.	.	.	1.712e-05	0	0	0	0	0	3.706e-05	0
chr21	42870000	42870000	C	T	intronic	TMPRSS2	.	.	.	21q22.3	.	.	.	.	.	.	.	.	.	.	.	.	.	.	.	.	.	.	.	.	.	.	.	3.232e-05	0	0	0	0	0	6.672e-05	0	.	.	.	.	.	.	.	.
chr21	42870002	42870002	A	G	intronic	TMPRSS2	.	.	.	21q22.3	rs772008934	.	.	.	.	0.0001	.	.	.	.	.	0	0	0	0	0	0	0	0.0001	.	.	.	.	.	.	.	.	.	.	.	.	1.705e-05	0	0	0	0	0	9.233e-06	0
chr21	42870004	42870004	G	T	intronic	TMPRSS2	.	.	.	21q22.3	.	.	.	.	.	.	.	.	.	.	.	.	.	.	.	.	.	.	.	.	.	.	.	.	.	.	.	.	.	.	.	4.262e-06	0	0	0	0	0	9.234e-06	0
chr21	42870006	42870006	A	G	intronic	TMPRSS2	.	.	.	21q22.3	rs760185974	.	.	.	.	0	.	.	.	.	.	0	0	0	0	0	0	0	0	.	.	.	.	6.459e-05	0	0	0	0	0	0	0.002	2.544e-05	6.612e-05	0	0	0	0	3.679e-05	0.0002
chr21	42870008	42870008	C	G	intronic	TMPRSS2	.	.	.	21q22.3	rs760737689	.	.	.	.	0.0001	.	.	.	.	.	0	0	0	0	0	0	0	0.0001	.	.	.	.	.	.	.	.	.	.	.	.	4.252e-06	0	0	0	0	0	0	0
chr21	42870011	42870011	A	G	intronic	TMPRSS2	.	.	.	21q22.3	.	.	.	.	.	.	.	.	.	.	.	.	.	.	.	.	.	.	.	.	.	.	.	.	.	.	.	.	.	.	.	4.245e-06	0	0	0	5.994e-05	0	0	0
chr21	42870017	42870017	G	A	intronic	TMPRSS2	.	.	.	21q22.3	rs766503110	.	.	.	.	0.0002	.	.	.	.	.	0	0	0	0	0	0	0	0.0002	.	.	.	.	.	.	.	.	.	.	.	.	1.251e-05	0	0	0	0	0	0	0
chr21	42870019	42870019	C	T	intronic	TMPRSS2	.	.	.	21q22.3	.	.	.	.	.	.	.	.	.	.	.	.	.	.	.	.	.	.	.	.	.	.	.	.	.	.	.	.	.	.	.	4.177e-06	0	0	0	5.927e-05	0	0	0
chr21	42870022	42870022	G	A	intronic	TMPRSS2	.	.	.	21q22.3	rs540070564	.	.	.	.	0.0014	0.0014	.	.	.	.	0	0	0.0001	0	0	0	0	0	.	.	.	.	.	.	.	.	.	.	.	.	4.166e-06	0	3.121e-05	0	0	0	0	0
chr21	42870023	42870023	G	T	intronic	TMPRSS2	.	.	.	21q22.3	rs765588180	.	.	.	.	0	.	.	.	.	.	0	0	0	0	0	0	0	0	.	.	.	.	.	.	.	.	.	.	.	.	1.666e-05	0	0	0	0	0	3.634e-05	0
chr21	42870028	42870028	T	C	intronic	TMPRSS2	.	.	.	21q22.3	rs753014970	.	.	.	.	0.0003	.	.	.	.	.	0	0	0.0003	0	0	0	0	0	.	.	.	.	.	.	.	.	.	.	.	.	2.887e-05	0	0.0002	0	0	0	1.806e-05	0
chr21	42870037	42870037	A	G	intronic	TMPRSS2	.	.	.	21q22.3	rs758870556	.	.	.	.	0.0001	.	.	.	.	.	0	0	0	0	0	0	0	0.0001	.	.	.	.	.	.	.	.	.	.	.	.	4.101e-06	0	0	0	0	0	0	0
chr21	42870042	42870042	T	C	intronic	TMPRSS2	.	.	.	21q22.3	.	.	.	.	.	.	.	.	.	.	.	.	.	.	.	.	.	.	.	.	.	.	.	.	.	.	.	.	.	.	.	4.084e-06	0	0	0	0	0	8.975e-06	0
chr21	42870049	42870049	G	A	exonic	TMPRSS2	.	synonymous SNV	TMPRSS2:NM_001135099:exon2:c.C123T:p.N41N	21q22.3	rs778417217	.	.	.	.	0	.	.	.	.	.	0	0	0	0	0	0	0	0	.	.	.	.	.	.	.	.	.	.	.	.	8.146e-06	0	0	0	0	0	8.961e-06	0
chr21	42870050	42870050	T	C	exonic	TMPRSS2	.	nonsynonymous SNV	TMPRSS2:NM_001135099:exon2:c.A122G:p.N41S	21q22.3	rs763515247	.	.	.	.	.	.	.	.	.	.	.	.	.	.	.	.	.	.	.	.	.	.	3.232e-05	0	0	0	0	0	6.67e-05	0	1.223e-05	0	0	0	0	0	2.689e-05	0
chr21	42870067	42870067	G	A	exonic	TMPRSS2	.	synonymous SNV	TMPRSS2:NM_001135099:exon2:c.C105T:p.N35N,	21q22.3	.	.	.	.	.	.	.	.	.	.	.	.	.	.	.	.	.	.	.	.	.	.	.	3.228e-05	0	0	0	0	0	6.661e-05	0	.	.	.	.	.	.	.	.
chr21	42870067	42870067	G	C	exonic	TMPRSS2	.	nonsynonymous SNV	TMPRSS2:NM_001135099:exon2:c.C105G:p.N35K,	21q22.3	.	.	.	.	.	.	.	.	.	.	.	.	.	.	.	.	.	.	.	.	.	.	.	.	.	.	.	.	.	.	.	4.071e-06	0	3.002e-05	0	0	0	0	0
chr21	42870068	42870068	T	C	exonic	TMPRSS2	.	nonsynonymous SNV	TMPRSS2:NM_001135099:exon2:c.A104G:p.N35S,	21q22.3	.	.	.	.	.	.	.	.	.	.	.	.	.	.	.	.	.	.	.	.	.	.	.	3.229e-05	0	0	0	0	0.0003	0	0	.	.	.	.	.	.	.	.
chr21	42870074	42870074	A	G	exonic	TMPRSS2	.	nonsynonymous SNV	TMPRSS2:NM_001135099:exon2:c.T98C:p.V33A,	21q22.3	.	.	.	.	.	.	.	.	.	.	.	.	.	.	.	.	.	.	.	.	.	.	.	.	.	.	.	.	.	.	.	4.07e-06	0	0	0	5.804e-05	0	0	0
chr21	42870081	42870081	C	T	exonic	TMPRSS2	.	nonsynonymous SNV	TMPRSS2:NM_001135099:exon2:c.G91A:p.D31N,	21q22.3	rs375223866	.	.	.	.	0.0002	.	.	.	.	.	0	0	0	0	0	0	0	0	0.0002	.	0.0002	.	.	.	.	.	.	.	.	.	8.144e-06	0	0	0	0	0	1.792e-05	0
chr21	42870082	42870082	G	A	exonic	TMPRSS2	.	synonymous SNV	TMPRSS2:NM_001135099:exon2:c.C90T:p.L30L,	21q22.3	rs201078810	.	.	.	.	0.0001	.	.	.	.	.	0	0	0	0.0001	0	0	0	0	0.0001	.	0.0001	.	.	.	.	.	.	.	.	.	2.035e-05	0	3.001e-05	0	5.805e-05	0	2.687e-05	0
chr21	42870091	42870091	T	C	exonic	TMPRSS2	.	synonymous SNV	TMPRSS2:NM_001135099:exon2:c.A81G:p.L27L,	21q22.3	.	.	.	.	.	.	.	.	.	.	.	.	.	.	.	.	.	.	.	.	.	.	.	.	.	.	.	.	.	.	.	8.14e-06	0	2.999e-05	0	0	0	8.958e-06	0
chr21	42870093	42870093	G	A	exonic	TMPRSS2	.	synonymous SNV	TMPRSS2:NM_001135099:exon2:c.C79T:p.L27L,	21q22.3	rs779747085	.	.	.	.	0	.	.	.	.	.	0	0	0	0	0	0	0	0	.	.	.	.	.	.	.	.	.	.	.	.	8.143e-06	0	0	0	0	0	1.792e-05	0
chr21	42870095	42870095	T	C	exonic	TMPRSS2	.	nonsynonymous SNV	TMPRSS2:NM_001135099:exon2:c.A77G:p.Y26C,	21q22.3	rs373389042	.	.	.	.	0.0001	.	.	.	.	.	0	0	0	0	0	0	0	0	0.0001	.	0.0001	.	.	.	.	.	.	.	.	.	8.143e-06	0	3.003e-05	0	0	0	8.96e-06	0
chr21	42870104	42870104	T	C	exonic	TMPRSS2	.	nonsynonymous SNV	TMPRSS2:NM_001135099:exon2:c.A68G:p.H23R,	21q22.3	.	.	.	.	.	.	.	.	.	.	.	.	.	.	.	.	.	.	.	.	.	.	.	.	.	.	.	.	.	.	.	4.087e-06	0	0	0	0	0	0	0
chr21	42870106	42870106	T	C	exonic	TMPRSS2	.	synonymous SNV	TMPRSS2:NM_001135099:exon2:c.A66G:p.E22E,	21q22.3	.	.	.	.	.	.	.	.	.	.	.	.	.	.	.	.	.	.	.	.	.	.	.	.	.	.	.	.	.	.	.	4.076e-06	0	0	0	0	0	8.967e-06	0
chr21	42870108	42870108	C	A	exonic	TMPRSS2	.	stopgain	TMPRSS2:NM_001135099:exon2:c.G64T:p.E22X,	21q22.3	rs920544857	.	.	.	.	.	.	.	.	.	.	.	.	.	.	.	.	.	.	.	.	.	.	3.231e-05	0	0	0	0	0	6.668e-05	0	8.164e-06	0	0	0	0	0	1.796e-05	0
chr21	42870110	42870110	A	G	exonic	TMPRSS2	.	nonsynonymous SNV	TMPRSS2:NM_001135099:exon2:c.T62C:p.I21T,	21q22.3	.	.	.	.	.	.	.	.	.	.	.	.	.	.	.	.	.	.	.	.	.	.	.	.	.	.	.	.	.	.	.	4.08e-06	0	0	0	0	0	8.975e-06	0
chr21	42870117	42870117	C	T	splicing	TMPRSS2	NM_001135099:exon2:c.56-1G>A;NM_005656:exon2:UTR5	.	.	21q22.3	.	.	.	.	.	.	.	.	.	.	.	.	.	.	.	.	.	.	.	.	.	.	.	.	.	.	.	.	.	.	.	4.106e-06	0	3.04e-05	0	0	0	0	0
chr21	42870120	42870120	G	A	intronic	TMPRSS2	.	.	.	21q22.3	rs768219829	.	.	.	.	0	.	.	.	.	.	0	0	0	0	0	0	0	0	.	.	.	.	.	.	.	.	.	.	.	.	4.106e-06	0	0	0	0	0	9.024e-06	0
chr21	42870133	42870133	C	T	intronic	TMPRSS2	.	.	.	21q22.3	.	.	.	.	.	.	.	.	.	.	.	.	.	.	.	.	.	.	.	.	.	.	.	.	.	.	.	.	.	.	.	4.183e-06	0	3.095e-05	0	0	0	0	0
chr21	42870136	42870136	G	C	intronic	TMPRSS2	.	.	.	21q22.3	rs143576576	.	.	.	.	0.0008	.	.	.	.	.	0	0.0002	0	0	0	0	0	0	0.0002	0.0007	.	.	3.229e-05	0.0001	0	0	0	0	0	0	1.267e-05	0.0002	0	0	0	0	0	0
chr21	42870139	42870139	T	C	intronic	TMPRSS2	.	.	.	21q22.3	.	.	.	.	.	.	.	.	.	.	.	.	.	.	.	.	.	.	.	.	.	.	.	.	.	.	.	.	.	.	.	8.608e-06	0	0	0	0	0	0	0
chr21	42870145	42870145	T	-	intronic	TMPRSS2	.	.	.	21q22.3	.	.	.	.	.	.	.	.	.	.	.	.	.	.	.	.	.	.	.	.	.	.	.	.	.	.	.	.	.	.	.	.	.	.	.	.	.	.	.
chr21	42870149	42870149	C	T	intronic	TMPRSS2	.	.	.	21q22.3	rs753469173	.	.	.	.	.	.	.	.	.	.	.	.	.	.	.	.	.	.	.	.	.	.	.	.	.	.	.	.	.	.	4.566e-06	0	0	0	0	0	9.909e-06	0
chr21	42870154	42870154	C	A	intronic	TMPRSS2	.	.	.	21q22.3	rs747902611	.	.	.	.	0	.	.	.	.	.	0	0	0	0	0	0	0	0	.	.	.	.	.	.	.	.	.	.	.	.	4.733e-06	0	0	0	0	0	1.027e-05	0
chr21	42870154	42870154	C	G	intronic	TMPRSS2	.	.	.	21q22.3	.	.	.	.	.	.	.	.	.	.	.	.	.	.	.	.	.	.	.	.	.	.	.	3.23e-05	0.0001	0	0	0	0	0	0	.	.	.	.	.	.	.	.
chr21	42870163	42870163	T	G	intronic	TMPRSS2	.	.	.	21q22.3	rs771923164	.	.	.	.	0	.	.	.	.	.	0	0	0	0	0	0	0	0	.	.	.	.	.	.	.	.	.	.	.	.	5.028e-06	0	0	0	0	0	1.105e-05	0
chr21	42879803	42879803	C	G	intronic	TMPRSS2	.	.	.	21q22.3	rs996566672	.	.	.	.	.	.	.	.	.	.	.	.	.	.	.	.	.	.	.	.	.	.	0.0002	0.0007	0	0	0	0	0	0	.	.	.	.	.	.	.	.
chr21	42879806	42879806	A	G	intronic	TMPRSS2	.	.	.	21q22.3	rs574238899	.	.	.	.	0.0014	0.0014	.	0.001	.	.	.	.	.	.	.	.	.	.	.	.	.	.	0.0005	0.0005	0	0	0	0	0.0008	0	.	.	.	.	.	.	.	.
chr21	42879824	42879824	C	A	intronic	TMPRSS2	.	.	.	21q22.3	rs374143750	.	.	.	.	.	.	.	.	.	.	.	.	.	.	.	.	.	.	.	.	.	.	3.237e-05	0	0	0	0.0006	0	0	0	.	.	.	.	.	.	.	.
chr21	42879830	42879830	G	A	intronic	TMPRSS2	.	.	.	21q22.3	rs978333804	.	.	.	.	.	.	.	.	.	.	.	.	.	.	.	.	.	.	.	.	.	.	3.239e-05	0	0	0	0	0	6.687e-05	0	.	.	.	.	.	.	.	.
chr21	42879835	42879835	C	A	intronic	TMPRSS2	.	.	.	21q22.3	rs951118351	.	.	.	.	.	.	.	.	.	.	.	.	.	.	.	.	.	.	.	.	.	.	0.0002	0	0	0	0.0031	0	0	0	8.025e-05	0	0	0	0.0018	0	0	0
chr21	42879841	42879841	G	T	intronic	TMPRSS2	.	.	.	21q22.3	.	.	.	.	.	.	.	.	.	.	.	.	.	.	.	.	.	.	.	.	.	.	.	.	.	.	.	.	.	.	.	1.153e-05	0	0	0	0	0	3.322e-05	0
chr21	42879846	42879846	-	C	intronic	TMPRSS2	.	.	.	21q22.3	rs986602085	.	.	.	.	.	.	.	.	.	.	.	.	.	.	.	.	.	.	.	.	.	.	3.238e-05	0	0	0	0	0	0	0.001	0.0002	0	0.0002	0	0	0	6.648e-05	0.0028
chr21	42879855	42879855	C	T	intronic	TMPRSS2	.	.	.	21q22.3	.	.	.	.	.	.	.	.	.	.	.	.	.	.	.	.	.	.	.	.	.	.	.	.	.	.	.	.	.	.	.	1.162e-05	0	0	0	0	0	3.351e-05	0
chr21	42879858	42879858	G	A	intronic	TMPRSS2	.	.	.	21q22.3	.	.	.	.	.	.	.	.	.	.	.	.	.	.	.	.	.	.	.	.	.	.	.	.	.	.	.	.	.	.	.	1.18e-05	0	0	0	0	0	3.396e-05	0
chr21	42879858	42879858	G	C	intronic	TMPRSS2	.	.	.	21q22.3	rs760655650	.	.	.	.	0.011	.	.	.	.	.	0.0012	0	0	0	.	0.0045	0.011	0	.	.	.	.	.	.	.	.	.	.	.	.	0.0004	0	0	0.0049	0.0003	0	3.396e-05	0.0012
chr21	42879861	42879861	C	T	intronic	TMPRSS2	.	.	.	21q22.3	.	.	.	.	.	.	.	.	.	.	.	.	.	.	.	.	.	.	.	.	.	.	.	.	.	.	.	.	.	.	.	1.191e-05	0	0	0	0	0	3.42e-05	0
chr21	42879865	42879865	G	C	intronic	TMPRSS2	.	.	.	21q22.3	rs562751769	.	.	.	.	0.001	.	.	.	0.001	.	0.0006	0	0	0	.	0	0	0.0008	.	.	.	.	3.241e-05	0	0	0	0	0	0	0.001	0.0001	0	0	0	0	0	0	0
chr21	42879869	42879869	G	T	intronic	TMPRSS2	.	.	.	21q22.3	rs776595833	.	.	.	.	0.0002	.	.	.	.	.	0.0001	0	0	0	.	0	0	0.0002	.	.	.	.	.	.	.	.	.	.	.	.	1.235e-05	0	0	0	0	0	0	0
chr21	42879871	42879871	-	CTCACCTGCCGCGCCGCGCTC	intronic	TMPRSS2	.	.	.	21q22.3	rs776289042	.	.	.	.	.	.	.	.	.	.	.	.	.	.	.	.	.	.	.	.	.	.	3.253e-05	0.0001	0	0	0	0	0	0	0.0001	0	0	0	0	0	0	0
chr21	42879875	42879875	A	C	splicing	TMPRSS2	NM_001135099:exon1:c.55+2T>G	.	.	21q22.3	rs559973659	.	.	.	.	.	.	.	.	.	.	.	.	.	.	.	.	.	.	.	.	.	.	.	.	.	.	.	.	.	.	1.281e-05	0	0	0	0	0	3.646e-05	0
chr21	42879878	42879878	T	C	exonic	TMPRSS2	.	synonymous SNV	TMPRSS2:NM_001135099:exon1:c.A54G:p.A18A,	21q22.3	rs991895837	.	.	.	.	.	.	.	.	.	.	.	.	.	.	.	.	.	.	.	.	.	.	3.243e-05	0	0	0	0	0	6.696e-05	0	7.898e-05	0	0	0	0	0	0.0002	0
chr21	42879878	42879878	T	G	exonic	TMPRSS2	.	synonymous SNV	TMPRSS2:NM_001135099:exon1:c.A54C:p.A18A,	21q22.3	.	.	.	.	.	.	.	.	.	.	.	.	.	.	.	.	.	.	.	.	.	.	.	.	.	.	.	.	.	.	.	1.316e-05	0	0	0	0	0	3.723e-05	0
chr21	42879878	42879878	-	GCCGC	exonic	TMPRSS2	.	frameshift insertion	TMPRSS2:NM_001135099:exon1:c.53_54insGCGGC:p.G19Rfs*24,	21q22.3	.	.	.	.	.	.	.	.	.	.	.	.	.	.	.	.	.	.	.	.	.	.	.	.	.	.	.	.	.	.	.	1.316e-05	0	0	0	0	0	3.723e-05	0
chr21	42879880	42879880	C	A	exonic	TMPRSS2	.	nonsynonymous SNV	TMPRSS2:NM_001135099:exon1:c.G52T:p.A18S,	21q22.3	rs916319861	.	.	.	.	.	.	.	.	.	.	.	.	.	.	.	.	.	.	.	.	.	.	3.237e-05	0.0001	0	0	0	0	0	0	.	.	.	.	.	.	.	.
chr21	42879886	42879886	C	G	exonic	TMPRSS2	.	nonsynonymous SNV	TMPRSS2:NM_001135099:exon1:c.G46C:p.G16R,	21q22.3	.	.	.	.	.	.	.	.	.	.	.	.	.	.	.	.	.	.	.	.	.	.	.	9.716e-05	0	0	0	0	0	0.0002	0	.	.	.	.	.	.	.	.
chr21	42879890	42879890	C	T	exonic	TMPRSS2	.	synonymous SNV	TMPRSS2:NM_001135099:exon1:c.G42A:p.E14E,	21q22.3	rs759744734	.	.	.	.	0.0002	.	.	.	.	.	0.0002	0	0	0	.	0	0	0.0002	.	.	.	.	.	.	.	.	.	.	.	.	1.448e-05	0	0	0	0	0	0	0
chr21	42879898	42879898	A	T	exonic	TMPRSS2	.	nonsynonymous SNV	TMPRSS2:NM_001135099:exon1:c.T34A:p.C12S,	21q22.3	rs765381251	.	.	.	.	0.0002	.	.	.	.	.	0.0002	0	0	0	.	0	0	0.0002	.	.	.	.	.	.	.	.	.	.	.	.	1.689e-05	0	0	0	0	0	0	0
chr21	42879900	42879900	C	A	exonic	TMPRSS2	.	nonsynonymous SNV	TMPRSS2:NM_001135099:exon1:c.G32T:p.G11V,	21q22.3	.	.	.	.	.	.	.	.	.	.	.	.	.	.	.	.	.	.	.	.	.	.	.	3.236e-05	0	0.0012	0	0	0	0	0	0	0	0	0	0	0	0	0
chr21	42879909	42879909	C	A	exonic	TMPRSS2	.	nonsynonymous SNV	TMPRSS2:NM_001135099:exon1:c.G23T:p.G8V,	21q22.3	rs75603675	.	.	.	.	0.45	0.27	0.017	0.4	0.22	0.423469	0.36	0.39	0.42	0.013	.	0.45	0.38	0.33	.	.	.	0.26	0.3635	0.3282	0.2784	0.3691	0.0142	0.4042	0.4172	0.3655	0.3438	0.3246	0.2738	0.3813	0.0127	0.4192	0.4325	0.3694
chr21	42879910	42879910	C	G	exonic	TMPRSS2	.	nonsynonymous SNV	TMPRSS2:NM_001135099:exon1:c.G22C:p.G8R,	21q22.3	rs200291871	.	.	.	.	0.021	0.0043	.	0.005	0.001	.	0.0033	0	0	0	.	0.013	0.021	0	.	.	.	.	0.0068	0.0023	0.0012	0.0166	0	0.0034	0.0109	0.0092	0.0055	0.0014	0.003	0.0057	0	0.002	0.0112	0.0047
chr21	42879923	42879923	G	-	exonic	TMPRSS2	.	frameshift deletion	TMPRSS2:NM_001135099:exon1:c.9delT:p.A4Pfs*37,	21q22.3	.	.	.	.	.	.	.	.	.	.	.	.	.	.	.	.	.	.	.	.	.	.	.	.	.	.	.	.	.	.	.	.	.	.	.	.	.	.	.
chr21	42879925	42879925	G	C	exonic	TMPRSS2	.	nonsynonymous SNV	TMPRSS2:NM_001135099:exon1:c.C7G:p.P3A,	21q22.3	.	.	.	.	.	.	.	.	.	.	.	.	.	.	.	.	.	.	.	.	.	.	.	3.242e-05	0	0	0	0.0006	0	0	0	.	.	.	.	.	.	.	.
chr21	42879926	42879926	G	C	exonic	TMPRSS2	.	synonymous SNV	TMPRSS2:NM_001135099:exon1:c.C6G:p.P2P,	21q22.3	.	.	.	.	.	.	.	.	.	.	.	.	.	.	.	.	.	.	.	.	.	.	.	3.245e-05	0	0	0	0.0006	0	0	0	.	.	.	.	.	.	.	.
chr21	42879956	42879956	C	T	UTR5	TMPRSS2	NM_001135099:c.-25G>A	.	.	21q22.3	rs890983082	.	.	.	.	.	.	.	.	.	.	.	.	.	.	.	.	.	.	.	.	.	.	0.0004	0	0	0	0.0068	0	0	0	0	0	0	0	0	0	0	0
chr21	42879957	42879957	C	T	UTR5	TMPRSS2	NM_001135099:c.-26G>A	.	.	21q22.3	rs565468881	.	.	.	.	0.0023	.	.	.	.	.	.	.	.	.	.	.	.	.	.	.	.	.	0.0007	0.0026	0	0	0	0	0	0	.	.	.	.	.	.	.	.
chr21	42879959	42879959	C	T	UTR5	TMPRSS2	NM_001135099:c.-28G>A	.	.	21q22.3	.	.	.	.	.	.	.	.	.	.	.	.	.	.	.	.	.	.	.	.	.	.	.	3.245e-05	0	0	0	0.0006	0	0	0	.	.	.	.	.	.	.	.
chr21	42879970	42879970	G	A	UTR5	TMPRSS2	NM_001135099:c.-39C>T	.	.	21q22.3	.	.	.	.	.	.	.	.	.	.	.	.	.	.	.	.	.	.	.	.	.	.	.	3.251e-05	0.0001	0	0	0	0	0	0	.	.	.	.	.	.	.	.
chr21	42879977	42879977	G	A	UTR5	TMPRSS2	NM_001135099:c.-46C>T	.	.	21q22.3	rs1040509611	.	.	.	.	.	.	.	.	.	.	.	.	.	.	.	.	.	.	.	.	.	.	3.25e-05	0.0001	0	0	0	0	0	0	.	.	.	.	.	.	.	.
chr21	42880001	42880001	C	T	intronic	TMPRSS2	.	.	.	21q22.3	.	.	.	.	.	.	.	.	.	.	.	.	.	.	.	.	.	.	.	.	.	.	.	.	.	.	.	.	.	.	.	.	.	.	.	.	.	.	.
chr21	42880002	42880002	G	C	intronic	TMPRSS2	.	.	.	21q22.3	rs996236988	.	.	.	.	.	.	.	.	.	.	.	.	.	.	.	.	.	.	.	.	.	.	3.242e-05	0	0	0	0	0	6.691e-05	0	.	.	.	.	.	.	.	.
[truncated: 308 more columns]

## Sheet: Legend
Column	Table header	Annotation Group	Description
1	Chr	Genomic Coordinates	Cromosome
2	Start		Variant Start
3	End		Variant End
4	Ref	Alleles	Reference Allele
5	Alt		Altered Allele
6	Func	RefSeq	This field tells whether the variant hits exons or hits intergenic regions, or hits introns, or hits a non-coding RNA genes.
7	Gene		The gene symbol.
8	GeneDetail		Description of the sequence change in UTR, splicing, ncRNA_splicing or intergenic region.
9	ExonicFunc		This field tells the functional consequences of the variant (possible values include: nonsynonymous SNV, synonymous SNV, frameshift insertion/deletion, nonframeshift insertion/deletion,stopgain, stoploss, unknown).
10	AAChange		This field tells the amino acid changes as a result of the exonic variant. Only exonic variants have information in this field
11	cytoBand	.	This field gives the Giemsa-stained chromosomes bands.
12	avsnp150	dbSNP	The RS number of the variant in dbSNP database (build 150).
13	CLNDN	ClinVar	Refers to variant disease name
14	CLNDISDB		Refers to variant disease database name
15	CLNREVSTAT		Refers to ClinVar Review Status.
16	CLNSIG		Refers to Variant Clinical Significance.
17	PopFreqMax	Allele Frequency in poulations	Maximum population frequency.
18	1000G_AMR		1000 Genomes Project (released in August, 2015)
19	1000G_EAS
20	1000G_EUR
21	1000G_SAS
22	1000G_TSI
23	ExAC_ALL		ExAC is short for Exome Aggregation Consortium. The data set spans 60,706 unrelated individuals. ALL, AFR (African), AMR (Admixed American), EAS (East Asian), FIN (Finnish), NFE (Non-finnish European), OTH (other), SAS (South Asian).
24	ExAC_AFR
25	ExAC_AMR
26	ExAC_EAS
27	ExAC_FIN
28	ExAC_NFE
29	ExAC_OTH
30	ExAC_SAS
31	ESP6500siv2_ALL		Alternative allele frequency in subjects in the NHLBI-ESP project with 6500 exomes, including the indel calls and the chrY calls. ALL: total. AA: African American. EA: European American.
32	ESP6500siv2_AA
33	ESP6500siv2_EA
34	CG46		Alternative allele frequency in 46 unrelated human subjects sequenced by Complete Genomics.
35	gnomAD_genome_ALL		The Genome Aggregation Database. Comprises the alle frequencies of 15,708 whole genome sequences. See legend on population names in Supplementary Table S5
36	gnomAD_genome_AFR
37	gnomAD_genome_AMR
38	gnomAD_genome_ASJ
39	gnomAD_genome_EAS
40	gnomAD_genome_FIN
41	gnomAD_genome_NFE
42	gnomAD_genome_OTH
43	gnomAD_exome_ALL		The Genome Aggregation Database. Comprises the alle frequencies of 125,748 exome sequences. See legend on population names in Supplementary Table S5
44	gnomAD_exome_AFR
45	gnomAD_exome_AMR
46	gnomAD_exome_ASJ
47	gnomAD_exome_EAS
48	gnomAD_exome_FIN
49	gnomAD_exome_NFE
50	gnomAD_exome_OTH
51	gnomAD_exome_SAS
52	REVEL	Variant Pathogenicity and Sequence Conservation	REVEL (rare exome variant ensemble learner) score >= 0.5 --> pathogenic. REVEL incorporates a total of 18 individual pathogenicity prediction scores from 13 tools as predictive features.
53	SIFT_score		SIFT annotation score. Deleterious, score<=0.05; Tolerated, score>0.05.
54	SIFT_pred		SIFT annotation prediction. D: Deleterious. T: Tolerated.
55	Polyphen2_HDIV_score		PolyPhen 2 annotation based on HumanDiv database. This annotation should be used when evaluating rare alleles at loci potentially involved in complex phenotypes, dense mapping of regions identified by genome-wide association studies, and analysis of natural selection from sequence data.
56	Polyphen2_HDIV_pred		There are three possible predictions: D (Porobably damaging), P (possibly damaging), B (benign).
57	Polyphen2_HVAR_score		PolyPhen 2 annotation based on HumanVar database. This annotation should be used for diagnostics of Mendelian diseases.
58	Polyphen2_HVAR_pred		There are three possible predictions: D (Porobably damaging), P (possibly damaging), B (benign).
59	LRT_score		LRT (Likelihood Ratio Test) score.
60	LRT_pred		There are three possible predictions: D: Deleterious; N: Neutral; U: Unknown.
61	MutationTaster_score		MutationTaster annotation score. There are four possible predictions: 'A' (Disease_causing_automatic), 'D (Disease_causing), 'N' (Polymorphism), 'P' (Polymorphism_automatic').
62	MutationTaster_pred		There are four possible predictions: 'A' (Disease_causing_automatic), 'D (Disease_causing), 'N' (Polymorphism), 'P' (Polymorphism_automatic').
63	MutationAssessor_score		MutationAssessor annotation score. There are four possible predictions: H (high), M (medium), L (low), N (neutral). H/M means functional and L/N means non-functional.
64	MutationAssessor_pred		There are four possible predictions: H (high), M (medium), L (low), N (neutral). H/M means functional and L/N means non-functional.
65	FATHMM_score		FATHMM annotation score. Functional Analysis through Hidden Markov Models. The software is capable of predicting the functional effects of protein missense mutations by combining sequence conservation within hidden Markov models (HMMs), representing the alignment of homologous sequences and conserved protein domains, with "pathogenicity weights", representing the overall tolerance of the protein/…
66	FATHMM_pred		There are two possible predictions: D (Deleterious, score<=-1.5)); T (Tolerated, score>-1.5).
67	RadialSVM_score		Radial Support Vector Machine raw score (machine learning ensemble method). PMID: 25552646
68	RadialSVM_pred		T: Tolerated; Score <0. D: Deleterious; Score>0
69	LR_score		LR (Likelihood Ratio) raw score (0-1 range). PMID: 25552646
70	LR_pred		D: Deleterious; T: Tolerated.
71	VEST3_score		Variant Effect Scoring Tool score. Is a supervised machine learning-based classifier. At a VEST score of 0.5 over 80% of the disease class mutations are correctly classified whereas fewer than 20% of the neutral class mutations are misclassified as functional. PMID: 23819870.
72	GERP++_RS		GERP++ scores for all mutations with GERP++>2 in human genome, as this threshold is typically regarded as evolutionarily conserved and potentially functional. Variants with '.' in this field should be considered not conserved. The larger the score is, the more conserved the site.
73	phyloP46way_placental		Scores are based on sequence conservation determined by multiple alignments. The higher the scores, the more deleterious is the variant.
74	phyloP100way_vertebrate		Scores are based on sequence conservation determined by multiple alignments. The higher the scores, the more deleterious is the variant.
75	SiPhy_29way_logOdds		Scores are based on sequence conservation determined by multiple alignments. The higher the scores, the more deleterious is the variant.
76	CADD13_PHRED		CADD (Combined Annotation Dependent Depletion) is a score that is based on SVM on multiple other scores. Phred-scaled scores are reported. Basically, for scaled scores, 10 means 10% percentile highest scores, 20 means 1% percentile highest scores, and 30 means 0.1% percentile highest scores. PMID: 30371827, PMID: 24487276.
77	CADDindel_Phred		Same as above.
78	regsnp_fpr		regSNP-intron tool. It uses a machine learning algorithm to prioritize the disease-causing probability of intronic SNVs.The columns are: fpr (False positive rate), disease Disease category (B: benign [FPR > 0.1]; PD: Possibly Damaging [0.05 < FPR <= 0.1]; D: Damaging [FPR <= 0.05]), splicing_site Splicing site (on/off). Splicing sites are defined as -3 to +7 for donor sites, -13 to +1 for accepto…
79	regsnp_disease
80	regsnp_splicing_site
81	FATHMM_noncoding		New scores. See above.
82	FATHMM_coding		New scores. See above.
83	GWAVA_region_score		GWAVA is a tool which aims to predict the functional impact of non-coding genetic variants based on a wide range of annotations of non-coding elements (largely from ENCODE/GENCODE), along with genome-wide properties such as evolutionary conservation and GC-content. GWAVA score threshold of 0.5, above which mutations were classified as “functional” and below or equal to which mutations were consid…
84	GWAVA_tss_score
85	GWAVA_unmatched_score
86	InterVar_automated	ACMG/AMP variant classification	InterVar provides clinical interpretation of genetic variants according to the American College of Medical Genetics and Genomics/Association for Molecular Pathology guidelines. Possible values: 'Benign', 'Likely benign', 'Uncertain significance', 'Likely pathogenic' and 'Pathogenic'.
87	PVS1		InterVar detailed evidence code. Possible values: 1 (evidence for the category); 0 (no evidence).
88	PS1		InterVar detailed evidence code. Possible values: 1 (evidence for the category); 0 (no evidence).
89	PS2		InterVar detailed evidence code. Possible values: 1 (evidence for the category); 0 (no evidence).
90	PS3		InterVar detailed evidence code. Possible values: 1 (evidence for the category); 0 (no evidence).
91	PS4		InterVar detailed evidence code. Possible values: 1 (evidence for the category); 0 (no evidence).
92	PM1		InterVar detailed evidence code. Possible values: 1 (evidence for the category); 0 (no evidence).
93	PM2		InterVar detailed evidence code. Possible values: 1 (evidence for the category); 0 (no evidence).
94	PM3		InterVar detailed evidence code. Possible values: 1 (evidence for the category); 0 (no evidence).
95	PM4		InterVar detailed evidence code. Possible values: 1 (evidence for the category); 0 (no evidence).
96	PM5		InterVar detailed evidence code. Possible values: 1 (evidence for the category); 0 (no evidence).
97	PM6		InterVar detailed evidence code. Possible values: 1 (evidence for the category); 0 (no evidence).
98	PP1		InterVar detailed evidence code. Possible values: 1 (evidence for the category); 0 (no evidence).
99	PP2		InterVar detailed evidence code. Possible values: 1 (evidence for the category); 0 (no evidence).
100	PP3		InterVar detailed evidence code. Possible values: 1 (evidence for the category); 0 (no evidence).
101	PP4		InterVar detailed evidence code. Possible values: 1 (evidence for the category); 0 (no evidence).
102	PP5		InterVar detailed evidence code. Possible values: 1 (evidence for the category); 0 (no evidence).
103	BA1		InterVar detailed evidence code. Possible values: 1 (evidence for the category); 0 (no evidence).
104	BS1		InterVar detailed evidence code. Possible values: 1 (evidence for the category); 0 (no evidence).
105	BS2		InterVar detailed evidence code. Possible values: 1 (evidence for the category); 0 (no evidence).
106	BS3		InterVar detailed evidence code. Possible values: 1 (evidence for the category); 0 (no evidence).
107	BS4		InterVar detailed evidence code. Possible values: 1 (evidence for the category); 0 (no evidence).
108	BP1		InterVar detailed evidence code. Possible values: 1 (evidence for the category); 0 (no evidence).
109	BP2		InterVar detailed evidence code. Possible values: 1 (evidence for the category); 0 (no evidence).
110	BP3		InterVar detailed evidence code. Possible values: 1 (evidence for the category); 0 (no evidence).
111	BP4		InterVar detailed evidence code. Possible values: 1 (evidence for the category); 0 (no evidence).
112	BP5		InterVar detailed evidence code. Possible values: 1 (evidence for the category); 0 (no evidence).
113	BP6		InterVar detailed evidence code. Possible values: 1 (evidence for the category); 0 (no evidence).
114	BP7		InterVar detailed evidence code. Possible values: 1 (evidence for the category); 0 (no evidence).
115	wgs_AC	gnomAD Allele Frequencies based on WGS. See legend on population names in Supplementary Table S5	Total Allele Count (number of variant alleles)
116	wgs_AN		Total Allele Number
117	wgs_AF		Total Allele Frequency
118	wgs_nhomalt		Total number of Homozygous for the variant
119	wgs_AC_male		Total Allele Count (number of variant alleles) in males.
120	wgs_AN_male		Total Allele Number in males.
121	wgs_AF_male		Total Allele Frequency in males.
122	wgs_nhomalt_male		Total number of Homozygous for the variant in males.
123	wgs_AC_female		Total Allele Count (number of variant alleles) in females.
124	wgs_AN_female		Total Allele Number in females.
125	wgs_AF_female		Total Allele Frequency in females.
126	wgs_nhomalt_female		Total number of Homozygous for the variant in females.
127	wgs_AC_afr		Allele Count (number of variant alleles) in AFR population.
128	wgs_AN_afr		Allele Number in AFR population.
129	wgs_AF_afr		Allele Frequency in AFR population.
130	wgs_nhomalt_afr		Number of Homozygous for the variant in AFR population.
131	wgs_AC_afr_male		Allele Count (number of variant alleles) in AFR male population.
132	wgs_AN_afr_male		Allele Number in AFR male population.
133	wgs_AF_afr_male		Allele Frequency in AFR male population.
134	wgs_nhomalt_afr_male		Number of Homozygous for the variant in AFR male population.
135	wgs_AC_afr_female		Allele Count (number of variant alleles) in AFR female population.
136	wgs_AN_afr_female		Allele Number in AFR female population.
137	wgs_AF_afr_female		Allele Frequency in AFR female population.
138	wgs_nhomalt_afr_female		Number of Homozygous for the variant in AFR female population.
139	wgs_AC_amr		Allele Count (number of variant alleles) in AMR population.
140	wgs_AN_amr		Allele Number in AMR population.
141	wgs_AF_amr		Allele Frequency in AMR population.
142	wgs_nhomalt_amr		Number of Homozygous for the variant in AMR population.
143	wgs_AC_amr_male		Allele Count (number of variant alleles) in AMR male population.
144	wgs_AN_amr_male		Allele Number in AMR male population.
145	wgs_AF_amr_male		Allele Frequency in AMR male population.
146	wgs_nhomalt_amr_male		Number of Homozygous for the variant in AMR male population.
147	wgs_AC_amr_female		Allele Count (number of variant alleles) in AMR female population.
148	wgs_AN_amr_female		Allele Number in AMR female population.
149	wgs_AF_amr_female		Allele Frequency in AMR female population.
150	wgs_nhomalt_amr_female		Number of Homozygous for the variant in AMR female population.
151	wgs_AC_asj		Allele Count (number of variant alleles) in ASJ population.
152	wgs_AN_asj		Allele Number in ASJ population.
153	wgs_AF_asj		Allele Frequency in ASJ population.
154	wgs_nhomalt_asj		Number of Homozygous for the variant in ASJ population.
155	wgs_AC_asj_male		Allele Count (number of variant alleles) in ASJ male population.
156	wgs_AN_asj_male		Allele Number in ASJ male population.
157	wgs_AF_asj_male		Allele Frequency in ASJ male population.
158	wgs_nhomalt_asj_male		Number of Homozygous for the variant in ASJ male population.
159	wgs_AC_asj_female		Allele Count (number of variant alleles) in ASJ female population.
160	wgs_AN_asj_female		Allele Number in ASJ female population.
161	wgs_AF_asj_female		Allele Frequency in ASJ female population.
162	wgs_nhomalt_asj_female		Number of Homozygous for the variant in ASJ female population.
163	wgs_AC_eas		Allele Count (number of variant alleles) in EAS population.
164	wgs_AN_eas		Allele Number in EAS population.
165	wgs_AF_eas		Allele Frequency in EAS population.
166	wgs_nhomalt_eas		Number of Homozygous for the variant in EAS population.
167	wgs_AC_eas_male		Allele Count (number of variant alleles) in EAS male population.
168	wgs_AN_eas_male		Allele Number in EAS male population.
169	wgs_AF_eas_male		Allele Frequency in EAS male population.
170	wgs_nhomalt_eas_male		Number of Homozygous for the variant in EAS male population.
171	wgs_AC_eas_female		Allele Count (number of variant alleles) in EAS female population.
172	wgs_AN_eas_female		Allele Number in EAS female population.
173	wgs_AF_eas_female		Allele Frequency in EAS female population.
174	wgs_nhomalt_eas_female		Number of Homozygous for the variant in EAS female population.
175	wgs_AC_fin		Allele Count (number of variant alleles) in FIN population.
176	wgs_AN_fin		Allele Number in FIN population.
177	wgs_AF_fin		Allele Frequency in FIN population.
178	wgs_nhomalt_fin		Number of Homozygous for the variant in FIN population.
179	wgs_AC_fin_male		Allele Count (number of variant alleles) in FIN male population.
180	wgs_AN_fin_male		Allele Number in FIN male population.
181	wgs_AF_fin_male		Allele Frequency in FIN male population.
182	wgs_nhomalt_fin_male		Number of Homozygous for the variant in FIN male population.
183	wgs_AC_fin_female		Allele Count (number of variant alleles) in FIN female population.
184	wgs_AN_fin_female		Allele Number in FIN female population.
185	wgs_AF_fin_female		Allele Frequency in FIN female population.
186	wgs_nhomalt_fin_female		Number of Homozygous for the variant in FIN female population.
187	wgs_AC_nfe		Allele Count (number of variant alleles) in NFE population.
188	wgs_AN_nfe		Allele Number in NFE population.
189	wgs_AF_nfe		Allele Frequency in NFE population.
190	wgs_nhomalt_nfe		Number of Homozygous for the variant in NFE population.
191	wgs_AC_nfe_male		Allele Count (number of variant alleles) in NFE male population.
192	wgs_AN_nfe_male		Allele Number in NFE male population.
193	wgs_AF_nfe_male		Allele Frequency in NFE male population.
194	wgs_nhomalt_nfe_male		Number of Homozygous for the variant in NFE male population.
195	wgs_AC_nfe_female		Allele Count (number of variant alleles) in NFE female population.
196	wgs_AN_nfe_female		Allele Number in NFE female population.
197	wgs_AF_nfe_female		Allele Frequency in NFE female population.
198	wgs_nhomalt_nfe_female		Number of Homozygous for the variant in NFE female population.
199	wgs_AC_nfe_seu		Allele Count (number of variant alleles) in NFE-SEU population.
200	wgs_AN_nfe_seu		Allele Number in NFE-SEU population.
201	wgs_AF_nfe_seu		Allele Frequency in NFE-SEU population.
202	wgs_nhomalt_nfe_seu		Number of Homozygous for the variant in NFE-SEU population.
203	wgs_AC_nfe_onf		Allele Count (number of variant alleles) in NFE-ONF population.
204	wgs_AN_nfe_onf		Allele Number in NFE-ONF population.
205	wgs_AF_nfe_onf		Allele Frequency in NFE-ONF population.
206	wgs_nhomalt_nfe_onf		Number of Homozygous for the variant in NFE-ONF population.
207	wgs_AC_nfe_nwe		Allele Count (number of variant alleles) in NFE-NWE population.
208	wgs_AN_nfe_nwe		Allele Number in NFE-NWE population.
209	wgs_AF_nfe_nwe		Allele Frequency in NFE-NWE population.
210	wgs_nhomalt_nfe_nwe		Number of Homozygous for the variant in NFE-NWE population.
211	wgs_AC_nfe_est		Allele Count (number of variant alleles) in NFE-EST population.
212	wgs_AN_nfe_est		Allele Number in NFE-EST population.
213	wgs_AF_nfe_est		Allele Frequency in NFE-EST population.
214	wgs_nhomalt_nfe_est		Number of Homozygous for the variant in NFE-EST population.
215	wes_AC	gnomAD Allele Frequencies based on WES. See legend on population names in Supplementary Table S5.	Total Allele Count (number of variant alleles)
216	wes_AN		Total Allele Number
217	wes_AF		Total Allele Frequency
218	wes_nhomalt		Total number of Homozygous for the variant
219	wes_AC_male		Total Allele Count (number of variant alleles) in males.
220	wes_AN_male		Total Allele Number in males.
221	wes_AF_male		Total Allele Frequency in males.
222	wes_nhomalt_male		Total number of Homozygous for the variant in males.
223	wes_AC_female		Total Allele Count (number of variant alleles) in females.
224	wes_AN_female		Total Allele Number in females.
225	wes_AF_female		Total Allele Frequency in females.
226	wes_nhomalt_female		Total number of Homozygous for the variant in females.
227	wes_AC_afr		Allele Count (number of variant alleles) in AFR population.
228	wes_AN_afr		Allele Number in AFR population.
229	wes_AF_afr		Allele Frequency in AFR population.
230	wes_nhomalt_afr		Number of Homozygous for the variant in AFR population.
231	wes_AC_afr_male		Allele Count (number of variant alleles) in AFR male population.
232	wes_AN_afr_male		Allele Number in AFR male population.
233	wes_AF_afr_male		Allele Frequency in AFR male population.
234	wes_nhomalt_afr_male		Number of Homozygous for the variant in AFR male population.
235	wes_AC_afr_female		Allele Count (number of variant alleles) in AFR female population.
236	wes_AN_afr_female		Allele Number in AFR female population.
237	wes_AF_afr_female		Allele Frequency in AFR female population.
238	wes_nhomalt_afr_female		Number of Homozygous for the variant in AFR female population.
239	wes_AC_amr		Allele Count (number of variant alleles) in AMR population.
240	wes_AN_amr		Allele Number in AMR population.
241	wes_AF_amr		Allele Frequency in AMR population.
242	wes_nhomalt_amr		Number of Homozygous for the variant in AMR population.
243	wes_AC_amr_male		Allele Count (number of variant alleles) in AMR male population.
244	wes_AN_amr_male		Allele Number in AMR male population.
245	wes_AF_amr_male		Allele Frequency in AMR male population.
246	wes_nhomalt_amr_male		Number of Homozygous for the variant in AMR male population.
247	wes_AC_amr_female		Allele Count (number of variant alleles) in AMR female population.
248	wes_AN_amr_female		Allele Number in AMR female population.
249	wes_AF_amr_female		Allele Frequency in AMR female population.
250	wes_nhomalt_amr_female		Number of Homozygous for the variant in AMR female population.
251	wes_AC_asj		Allele Count (number of variant alleles) in ASJ population.
252	wes_AN_asj		Allele Number in ASJ population.
253	wes_AF_asj		Allele Frequency in ASJ population.
254	wes_nhomalt_asj		Number of Homozygous for the variant in ASJ population.
255	wes_AC_asj_male		Allele Count (number of variant alleles) in ASJ male population.
256	wes_AN_asj_male		Allele Number in ASJ male population.
257	wes_AF_asj_male		Allele Frequency in ASJ male population.
258	wes_nhomalt_asj_male		Number of Homozygous for the variant in ASJ male population.
259	wes_AC_asj_female		Allele Count (number of variant alleles) in ASJ female population.
260	wes_AN_asj_female		Allele Number in ASJ female population.
261	wes_AF_asj_female		Allele Frequency in ASJ female population.
262	wes_nhomalt_asj_female		Number of Homozygous for the variant in ASJ female population.
263	wes_AC_eas		Allele Count (number of variant alleles) in EAS population.
264	wes_AN_eas		Allele Number in EAS population.
265	wes_AF_eas		Allele Frequency in EAS population.
266	wes_nhomalt_eas		Number of Homozygous for the variant in EAS population.
267	wes_AC_eas_male		Allele Count (number of variant alleles) in EAS male population.
268	wes_AN_eas_male		Allele Number in EAS male population.
269	wes_AF_eas_male		Allele Frequency in EAS male population.
270	wes_nhomalt_eas_male		Number of Homozygous for the variant in EAS male population.
271	wes_AC_eas_female		Allele Count (number of variant alleles) in EAS female population.
272	wes_AN_eas_female		Allele Number in EAS female population.
273	wes_AF_eas_female		Allele Frequency in EAS female population.
274	wes_nhomalt_eas_female		Number of Homozygous for the variant in EAS female population.
275	wes_AC_eas_jpn		Allele Count (number of variant alleles) in EAS-JPN population.
276	wes_AN_eas_jpn		Allele Number in EAS-JPN population.
277	wes_AF_eas_jpn		Allele Frequency in EAS-JPN population.
278	wes_nhomalt_eas_jpn		Number of Homozygous for the variant in EAS-JPN population.
279	wes_AC_eas_kor		Allele Count (number of variant alleles) in EAS-KOR population.
280	wes_AN_eas_kor		Allele Number in EAS-KOR population.
281	wes_AF_eas_kor		Allele Frequency in EAS-KOR population.
282	wes_nhomalt_eas_kor		Number of Homozygous for the variant in EAS-KOR population.
283	wes_AC_eas_oea		Allele Count (number of variant alleles) in EAS-OEA population.
284	wes_AN_eas_oea		Allele Number in EAS-OEA population.
285	wes_AF_eas_oea		Allele Frequency in EAS-OEA population.
286	wes_nhomalt_eas_oea		Number of Homozygous for the variant in EAS-OEA population.
287	wes_AC_fin		Allele Count (number of variant alleles) in FIN population.
288	wes_AN_fin		Allele Number in FIN population.
289	wes_AF_fin		Allele Frequency in FIN population.
290	wes_nhomalt_fin		Number of Homozygous for the variant in FIN population.
291	wes_AC_fin_male		Allele Count (number of variant alleles) in FIN male population.
292	wes_AN_fin_male		Allele Number in FIN male population.
293	wes_AF_fin_male		Allele Frequency in FIN male population.
294	wes_nhomalt_fin_male		Number of Homozygous for the variant in FIN male population.
295	wes_AC_fin_female		Allele Count (number of variant alleles) in FIN female population.
296	wes_AN_fin_female		Allele Number in FIN female population.
297	wes_AF_fin_female		Allele Frequency in FIN female population.
298	wes_nhomalt_fin_female		Number of Homozygous for the variant in FIN female population.
299	wes_AC_nfe		Allele Count (number of variant alleles) in NFE population.
300	wes_AN_nfe		Allele Number in NFE population.
301	wes_AF_nfe		Allele Frequency in NFE population.
302	wes_nhomalt_nfe		Number of Homozygous for the variant in NFE population.
303	wes_AC_nfe_male		Allele Count (number of variant alleles) in NFE male population.
304	wes_AN_nfe_male		Allele Number in NFE male population.
305	wes_AF_nfe_male		Allele Frequency in NFE male population.
306	wes_nhomalt_nfe_male		Number of Homozygous for the variant in NFE male population.
307	wes_AC_nfe_female		Allele Count (number of variant alleles) in NFE female population.
308	wes_AN_nfe_female		Allele Number in NFE female population.
309	wes_AF_nfe_female		Allele Frequency in NFE female population.
310	wes_nhomalt_nfe_female		Number of Homozygous for the variant in NFE female population.
311	wes_AC_nfe_seu		Allele Count (number of variant alleles) in NFE-SEU population.
312	wes_AN_nfe_seu		Allele Number in NFE-SEU population.
313	wes_AF_nfe_seu		Allele Frequency in NFE-SEU population.
314	wes_nhomalt_nfe_seu		Number of Homozygous for the variant in NFE-SEU population.
315	wes_AC_nfe_bgr		Allele Count (number of variant alleles) in NFE-BGR population.
316	wes_AN_nfe_bgr		Allele Number in NFE-BGR population.
317	wes_AF_nfe_bgr		Allele Frequency in NFE-BGR population.
318	wes_nhomalt_nfe_bgr		Number of Homozygous for the variant in NFE-BGR population.
319	wes_AC_nfe_onf		Allele Count (number of variant alleles) in NFE-ONF population.
320	wes_AN_nfe_onf		Allele Number in NFE-ONF population.
321	wes_AF_nfe_onf		Allele Frequency in NFE-ONF population.
322	wes_nhomalt_nfe_onf		Number of Homozygous for the variant in NFE-ONF population.
323	wes_AC_nfe_swe		Allele Count (number of variant alleles) in NFE-SWE population.
324	wes_AN_nfe_swe		Allele Number in NFE-SWE population.
325	wes_AF_nfe_swe		Allele Frequency in NFE-SWE population.
326	wes_nhomalt_nfe_swe		Number of Homozygous for the variant in NFE-SWE population.
327	wes_AC_nfe_nwe		Allele Count (number of variant alleles) in NFE-NWE population.
328	wes_AN_nfe_nwe		Allele Number in NFE-NWE population.
329	wes_AF_nfe_nwe		Allele Frequency in NFE-NWE population.
330	wes_nhomalt_nfe_nwe		Number of Homozygous for the variant in NFE-NWE population.
331	wes_AC_nfe_est		Allele Count (number of variant alleles) in NFE-EST population.
332	wes_AN_nfe_est		Allele Number in NFE-EST population.
333	wes_AF_nfe_est		Allele Frequency in NFE-EST population.
334	wes_nhomalt_nfe_est		Number of Homozygous for the variant in NFE-EST population.
335	wes_AC_oth		Allele Count (number of variant alleles) in OTH population.
336	wes_AN_oth		Allele Number in OTH population.
337	wes_AF_oth		Allele Frequency in OTH population.
338	wes_nhomalt_oth		Number of Homozygous for the variant in OTH population.
339	wes_AC_oth_male		Allele Count (number of variant alleles) in OTH male population.
340	wes_AN_oth_male		Allele Number in OTH male population.
341	wes_AF_oth_male		Allele Frequency in OTH male population.
342	wes_nhomalt_oth_male		Number of Homozygous for the variant in OTH male population.
343	wes_AC_oth_female		Allele Count (number of variant alleles) in OTH female population.
344	wes_AN_oth_female		Allele Number in OTH female population.
345	wes_AF_oth_female		Allele Frequency in OTH female population.
346	wes_nhomalt_oth_female		Number of Homozygous for the variant in OTH female population.
347	wes_AC_sas		Allele Count (number of variant alleles) in SAS population.
348	wes_AN_sas		Allele Number in SAS population.
349	wes_AF_sas		Allele Frequency in SAS population.
350	wes_nhomalt_sas		Number of Homozygous for the variant in SAS population.
351	wes_AC_sas_male		Allele Count (number of variant alleles) in SAS male population.
352	wes_AN_sas_male		Allele Number in SAS male population.
353	wes_AF_sas_male		Allele Frequency in SAS male population.
354	wes_nhomalt_sas_male		Number of Homozygous for the variant in SAS male population.
355	wes_AC_sas_female		Allele Count (number of variant alleles) in SAS female population.
356	wes_AN_sas_female		Allele Number in SAS female population.
357	wes_AF_sas_female		Allele Frequency in SAS female population.
358	wes_nhomalt_sas_female		Number of Homozygous for the variant in SAS female population.
