# Supplementary material for: Genetic Analysis of the Coronavirus SARS-CoV-2 Host Protease TMPRSS2 in Different Populations
Source: Front Genet. 2020 Aug 4;11:872. doi: 10.3389/fgene.2020.00872 (PMC7417663; doi:10.3389/fgene.2020.00872)
Supplement: Supplementary file 3 [file Table_3.XLSX]

## Sheet: Table S3
Supplementary Table S3 - TMPRSS2 eQTL
Chr	Start	End	Ref	Alt	Func_refGene	Gene_refGene	GeneDetail_refGene	ExonicFunc_refGene	AAChange_refGene	cytoBand	avsnp150	Pval	NES_score	TissueGTEx	PopFreqMax	1000G_ALL	1000G_AFR	1000G_AMR	1000G_EAS	1000G_EUR	1000G_SAS	1000G_TSI	ExAC_ALL	ExAC_AFR	ExAC_AMR	ExAC_EAS	ExAC_FIN	ExAC_NFE	ExAC_OTH	ExAC_SAS	ESP6500siv2_ALL	ESP6500siv2_AA	ESP6500siv2_EA	CG46	gnomAD_genome_ALL	gnomAD_genome_AFR	gnomAD_genome_AMR	gnomAD_genome_ASJ	gnomAD_genome_EAS	gnomAD_genome_FIN	gnomAD_genome_NFE	gnomAD_genome_OTH	wgs_AF	wgs_AF_male	wgs_AF_female	wgs_AF_afr	AF_afr_male	wgs_AF_afr_female	wgs_AF_amr
chr21	42815097	42815097	-	CT	intronic	MX1	.	.	.	21q22.3	rs10670165	1.6e-05	0.087	Lung	0.57	0.37	0.39	0.45	0.11	0.57	0.36	.	.	.	.	.	.	.	.	.	.	.	.	.	0.4882	0.4018	0.4349	0.4567	0.112	0.4991	0.5816	0.4681	0.490594	0.487177	0.49488	0.399769	0.403516	0.394651	0.439286
chr21	42800313	42800313	-	T	intronic	MX1	.	.	.	21q22.3	rs11407987	2.4e-05	-0.086	Lung	0.99	0.79	0.9	0.71	0.99	0.51	0.75	.	.	.	.	.	.	.	.	.	.	.	.	0.022	0.6357	0.8604	0.744	0.6767	0.9981	0.533	0.4859	0.5811	0.633082	0.637438	0.627612	0.863124	0.858964	0.868808	0.739905
chr21	42924897	42924897	-	TCTT	intergenic	TMPRSS2;LINC00111	dist=44812;dist=174565	.	.	21q22.3	rs148391274	5.3e-23	0.6	Testis	0.4	0.34	0.32	0.4	0.35	0.36	0.29	.	.	.	.	.	.	.	.	.	.	.	.	.	0.3424	0.3456	0.4533	0.3676	0.324	0.3162	0.3427	0.334	0.342181	0.341935	0.342487	0.345655	0.349178	0.340834	0.440964
chr21	42871545	42871545	-	T	intronic	TMPRSS2	.	.	.	21q22.3	rs34205539	9.3e-07	-0.23	Prostate	0.12	0.057	0.041	0.04	.	0.12	0.089	.	.	.	.	.	.	.	.	.	.	.	.	.	0.0801	0.0545	0.0455	0.1026	0.0006	0.0962	0.1016	0.0746	0.0803053	0.0790711	0.0818562	0.0528558	0.0515731	0.054615	0.0508274
chr21	42799640	42799640	-	C	intronic	MX1	.	.	.	21q22.3	rs34451317	2.8e-05	-0.084	Lung	0.99	0.78	0.86	0.72	0.99	0.51	0.75	.	.	.	.	.	.	.	.	.	.	.	.	0.022	0.6278	0.833	0.7464	0.6755	0.9981	0.533	0.4859	0.5832	0.625441	0.629298	0.620607	0.835653	0.833065	0.839178	0.741093
chr21	42843441	42843441	-	C	intronic	TMPRSS2	.	.	.	21q22.3	rs34624090	9.2e-09	0.12	Lung	0.44	0.22	0.096	0.24	0.006	0.44	0.39	.	.	.	.	.	.	.	.	.	.	.	.	.	0.3188	0.136	0.2512	0.4901	0.0049	0.3571	0.4486	0.3552	0.321504	0.316998	0.327161	0.135141	0.141322	0.126699	0.263033
chr21	42818547	42818547	-	A	intronic	MX1	.	.	.	21q22.3	rs35477708	5.9e-06	0.091	Lung	0.57	0.37	0.39	0.45	0.11	0.57	0.36	.	.	.	.	.	.	.	.	.	.	.	.	0.12	0.4919	0.409	0.4414	0.4567	0.1157	0.4997	0.5835	0.4753	0.494345	0.489049	0.50101	0.406963	0.407659	0.406011	0.444444
chr21	42934407	42934407	-	C	intergenic	TMPRSS2;LINC00111	dist=54322;dist=165055	.	.	21q22.3	rs35624811	2.9e-07	-0.48	Testis	0.99	0.89	0.99	0.86	0.77	0.87	0.89	.	.	.	.	.	.	.	.	.	.	.	.	.	0.8825	0.9674	0.8222	0.9338	0.7985	0.82	0.8619	0.8398	0.882542	0.884571	0.879997	0.968276	0.967158	0.969804	0.831368
chr21	42924894	42924894	-	A	intergenic	TMPRSS2;LINC00111	dist=44809;dist=174568	.	.	21q22.3	rs368463440	5.3e-23	0.6	Testis	0.4	0.34	0.32	0.4	0.35	0.37	0.29	.	.	.	.	.	.	.	.	.	.	.	.	.	0.3407	0.3445	0.4535	0.3623	0.3226	0.3156	0.3403	0.3305	0.340478	0.339701	0.341451	0.344524	0.347974	0.339814	0.441247
chr21	42924895	42924895	-	GTA	intergenic	TMPRSS2;LINC00111	dist=44810;dist=174567	.	.	21q22.3	rs764337939	5.3e-23	0.6	Testis	.	.	.	.	.	.	.	.	.	.	.	.	.	.	.	.	.	.	.	.	0.3418	0.3443	0.4535	0.3667	0.3236	0.3161	0.3422	0.3326	0.341632	0.341125	0.342267	0.344437	0.347478	0.340274	0.441247
chr21	42926621	42926621	A	G	intergenic	TMPRSS2;LINC00111	dist=46536;dist=172841	.	.	21q22.3	rs13046918	1.4e-08	-0.36	Testis	0.6	0.44	0.41	0.34	0.35	0.6	0.48	0.663265	.	.	.	.	.	.	.	.	.	.	.	0.45	0.5304	0.417	0.3462	0.553	0.3509	0.6018	0.6062	0.5727	0.532691	0.531261	0.534488	0.415207	0.41992	0.408743	0.356295
chr21	42814218	42814218	A	G	intronic	MX1	.	.	.	21q22.3	rs148214	2.2e-05	0.085	Lung	0.57	0.37	0.39	0.45	0.11	0.57	0.36	0.484694	.	.	.	.	.	.	.	.	.	.	.	0.33	0.4895	0.404	0.4412	0.4536	0.1106	0.4997	0.5826	0.4703	0.491814	0.48777	0.496897	0.401753	0.406262	0.395571	0.444181
chr21	42932934	42932934	A	G	intergenic	TMPRSS2;LINC00111	dist=52849;dist=166528	.	.	21q22.3	rs17001207	8.3e-07	0.46	Testis	0.23	0.12	0.02	0.14	0.23	0.13	0.11	0.0765306	.	.	.	.	.	.	.	.	.	.	.	0.065	0.1186	0.0369	0.177	0.0633	0.1949	0.1796	0.1388	0.1602	0.118514	0.116791	0.12068	0.0358786	0.0364107	0.0351499	0.167849
chr21	42845383	42845383	A	G	exonic	TMPRSS2	.	synonymous SNV	TMPRSS2:NM_001135099:exon9:c.T879C:p.I293I	21q22.3	rs17854725	2.9e-06	0.087	Lung	0.56	0.37	0.34	0.41	0.12	0.54	0.44	0.505102	0.5	0.41	0.41	0.15	0.55	0.56	0.51	0.49	0.49	0.39	0.54	0.32	0.4722	0.3792	0.4105	0.6192	0.1293	0.4871	0.5591	0.4918	0.473923	0.474977	0.472599	0.378463	0.389776	0.362965	0.418632
chr21	42878126	42878126	A	C	intronic	TMPRSS2	.	.	.	21q22.3	rs28360562	9.3e-07	-0.23	Prostate	0.12	0.057	0.04	0.042	.	0.12	0.089	0.178571	.	.	.	.	.	.	.	.	.	.	.	0.033	0.0789	0.0515	0.0467	0.1026	0.0006	0.0948	0.1012	0.0745	0.0791906	0.077905	0.0808052	0.0499426	0.0488677	0.0514146	0.0520095
chr21	42918384	42918384	A	G	intergenic	TMPRSS2;LINC00111	dist=38299;dist=181078	.	.	21q22.3	rs2838055	8e-12	-0.43	Testis	0.58	0.41	0.34	0.33	0.35	0.58	0.47	0.632653	.	.	.	.	.	.	.	.	.	.	.	0.5	0.5154	0.3634	0.3321	0.5166	0.3548	0.6198	0.6044	0.5564	0.516777	0.516255	0.517433	0.360894	0.36753	0.351801	0.343602
chr21	42925027	42925027	A	G	intergenic	TMPRSS2;LINC00111	dist=44942;dist=174435	.	.	21q22.3	rs2838059	4.2e-21	0.57	Testis	0.43	0.38	0.43	0.42	0.37	0.37	0.31	0.30102	.	.	.	.	.	.	.	.	.	.	.	0.34	0.3785	0.4463	0.4748	0.4338	0.359	0.3167	0.3514	0.345	0.377771	0.379586	0.375488	0.44628	0.451516	0.439078	0.45962
chr21	42929129	42929129	A	C	intergenic	TMPRSS2;LINC00111	dist=49044;dist=170333	.	.	21q22.3	rs2838063	3.1e-07	0.37	Testis	0.24	0.19	0.13	0.23	0.17	0.24	0.19	0.193878	.	.	.	.	.	.	.	.	.	.	.	0.17	0.1824	0.1122	0.2506	0.2682	0.1609	0.2095	0.2139	0.1806	0.182577	0.181443	0.183999	0.112081	0.116302	0.106308	0.25237
chr21	42922196	42922196	A	G	intergenic	TMPRSS2;LINC00111	dist=42111;dist=177266	.	.	21q22.3	rs34498700	4.4e-13	-0.46	Testis	0.58	0.4	0.32	0.33	0.33	0.58	0.45	0.653061	.	.	.	.	.	.	.	.	.	.	.	0.45	0.5041	0.3299	0.3293	0.5201	0.3171	0.6191	0.6052	0.5492	0.506015	0.506471	0.50544	0.327433	0.334012	0.318508	0.338517
chr21	42854638	42854638	A	T	intronic	TMPRSS2	.	.	.	21q22.3	rs34783969	3.9e-10	0.12	Lung	0.49	0.26	0.12	0.32	0.0069	0.49	0.43	0.484694	.	.	.	.	.	.	.	.	.	.	.	0.22	0.3507	0.1672	0.2974	0.5563	0.0049	0.3543	0.4908	0.3839	0.352722	0.351879	0.35378	0.165097	0.173628	0.153428	0.304502
chr21	42868997	42868997	A	C	intronic	TMPRSS2	.	.	.	21q22.3	rs34983238	9.3e-07	-0.23	Prostate	0.12	0.058	0.044	0.04	.	0.12	0.089	0.178571	.	.	.	.	.	.	.	.	.	.	.	0.033	0.0807	0.0547	0.0483	0.1026	0.0006	0.0985	0.1024	0.0754	0.0810003	0.0798975	0.082391	0.0531766	0.0528325	0.0536504	0.052506
chr21	42821646	42821646	A	G	intronic	MX1	.	.	.	21q22.3	rs363976	3.5e-08	0.11	Lung	0.53	0.24	0.084	0.31	0.006	0.53	0.36	0.454082	.	.	.	.	.	.	.	.	.	.	.	0.15	0.3884	0.1332	0.2883	0.4801	0.0049	0.4857	0.5561	0.4408	0.392025	0.387163	0.39814	0.13173	0.137575	0.123703	0.29669
chr21	42818356	42818356	A	C	intronic	MX1	.	.	.	21q22.3	rs364105	6.8e-06	0.091	Lung	0.59	0.46	0.44	0.45	0.29	0.59	0.54	0.535714	.	.	.	.	.	.	.	.	.	.	.	.	0.5184	0.4479	0.4472	0.4702	0.2733	0.5163	0.5926	0.4948	0.520647	0.51847	0.523377	0.447022	0.450479	0.442287	0.450237
chr21	42818132	42818132	A	G	intronic	MX1	.	.	.	21q22.3	rs364199	6.8e-06	0.091	Lung	0.59	0.46	0.45	0.45	0.29	0.59	0.55	0.535714	.	.	.	.	.	.	.	.	.	.	.	0.46	0.5213	0.4523	0.452	0.4702	0.2778	0.5172	0.595	0.5	0.523446	0.521482	0.525907	0.451141	0.454092	0.44711	0.454976
chr21	42818963	42818963	A	C	intronic	MX1	.	.	.	21q22.3	rs369454	6.8e-06	0.091	Lung	0.59	0.46	0.44	0.45	0.29	0.59	0.55	0.530612	.	.	.	.	.	.	.	.	.	.	.	0.46	0.5186	0.4487	0.4486	0.4702	0.277	0.5163	0.5923	0.4959	0.520801	0.518461	0.523737	0.447587	0.4496	0.444839	0.451537
chr21	42757620	42757620	A	T	intronic	MX2	.	.	.	21q22.3	rs373066	2.2e-05	0.093	Lung	0.35	0.18	0.023	0.23	0.013	0.35	0.33	0.270408	.	.	.	.	.	.	.	.	.	.	.	0.13	0.2513	0.0706	0.2053	0.2781	0.0105	0.3651	0.3539	0.3088	0.254562	0.250802	0.259286	0.0701795	0.0724234	0.0671031	0.211085
chr21	42823389	42823389	A	G	intronic	MX1	.	.	.	21q22.3	rs3737400	2.7e-08	-0.11	Lung	0.74	0.52	0.74	0.45	0.49	0.43	0.39	0.479592	.	.	.	.	.	.	.	.	.	.	.	0.6	0.5136	0.7063	0.4224	0.4867	0.5106	0.4925	0.4137	0.499	0.511128	0.511406	0.510778	0.705589	0.699318	0.714168	0.425532
chr21	42864166	42864166	A	C	intronic	TMPRSS2	.	.	.	21q22.3	rs392370	1.3e-05	-0.097	Lung	0.39	0.3	0.39	0.28	0.31	0.24	0.26	0.285714	.	.	.	.	.	.	.	.	.	.	.	0.29	0.2631	0.3524	0.2446	0.2987	0.2746	0.2019	0.2248	0.2582	0.262351	0.262945	0.261605	0.354191	0.351778	0.357495	0.239286
chr21	42828356	42828356	A	C	intronic	MX1	.	.	.	21q22.3	rs401498	5.4e-08	0.11	Lung	0.53	0.25	0.12	0.3	0.006	0.53	0.34	0.454082	.	.	.	.	.	.	.	.	.	.	.	.	0.3995	0.1674	0.2883	0.4834	0.0049	0.4874	0.5585	0.4447	0.402785	0.398394	0.408299	0.165555	0.172304	0.156318	0.29669
chr21	42869063	42869063	A	G	intronic	TMPRSS2	.	.	.	21q22.3	rs415731	2.4e-05	-0.29	Testis	0.78	0.71	0.78	0.66	0.71	0.65	0.74	0.678571	.	.	.	.	.	.	.	.	.	.	.	0.76	0.7002	0.7584	0.6134	0.6192	0.682	0.719	0.6714	0.6845	0.699962	0.696075	0.704841	0.759982	0.7495	0.77429	0.617925
chr21	42863326	42863326	A	G	intronic	TMPRSS2	.	.	.	21q22.3	rs417888	1e-08	-0.11	Lung	0.87	0.62	0.87	0.48	0.59	0.51	0.55	0.545918	.	.	.	.	.	.	.	.	.	.	.	0.69	0.6187	0.8144	0.451	0.4371	0.5843	0.6531	0.5143	0.599	0.617033	0.613974	0.620879	0.816214	0.805301	0.831151	0.457447
chr21	42853083	42853083	A	G	intronic	TMPRSS2	.	.	.	21q22.3	rs4290734	8.3e-10	0.12	Lung	0.49	0.24	0.069	0.31	0.0069	0.49	0.43	0.484694	.	.	.	.	.	.	.	.	.	.	.	0.2	0.3385	0.1248	0.2969	0.5563	0.0049	0.3542	0.4903	0.3827	0.340884	0.339046	0.343192	0.122615	0.13002	0.112473	0.305226
chr21	42864743	42864743	A	G	intronic	TMPRSS2	.	.	.	21q22.3	rs430915	6.7e-08	-0.11	Lung	0.88	0.62	0.88	0.48	0.58	0.51	0.54	0.540816	.	.	.	.	.	.	.	.	.	.	.	0.7	0.6194	0.8221	0.4499	0.4338	0.5866	0.653	0.5117	0.5988	0.61773	0.615292	0.620789	0.823712	0.81449	0.836329	0.456368
chr21	42803858	42803858	A	G	intronic	MX1	.	.	.	21q22.3	rs463856	9.8e-06	-0.089	Lung	0.99	0.79	0.9	0.72	0.99	0.51	0.75	0.607143	.	.	.	.	.	.	.	.	.	.	.	0.85	0.6313	0.8489	0.747	0.6887	0.9981	0.5321	0.4834	0.5857	0.628958	0.632707	0.624243	0.85169	0.845068	0.860763	0.742857
chr21	42802376	42802376	A	C	intronic	MX1	.	.	.	21q22.3	rs465490	7.9e-06	-0.09	Lung	0.99	0.78	0.87	0.71	0.99	0.51	0.75	0.607143	.	.	.	.	.	.	.	.	.	.	.	0.84	0.6284	0.8339	0.7422	0.6767	0.9981	0.5333	0.4863	0.5849	0.626135	0.629965	0.621307	0.837012	0.831528	0.844561	0.738152
chr21	42803126	42803126	A	C	intronic	MX1	.	.	.	21q22.3	rs466112	9.8e-06	-0.089	Lung	0.99	0.79	0.9	0.72	0.99	0.51	0.75	0.607143	.	.	.	.	.	.	.	.	.	.	.	0.84	0.6319	0.8496	0.7476	0.6921	0.9981	0.533	0.4839	0.585	0.629427	0.632809	0.62518	0.852338	0.845632	0.861505	0.743499
chr21	42801609	42801609	A	G	intronic	MX1	.	.	.	21q22.3	rs466513	1.7e-05	-0.087	Lung	0.99	0.78	0.89	0.71	0.99	0.51	0.75	0.607143	.	.	.	.	.	.	.	.	.	.	.	0.85	0.6352	0.8602	0.7416	0.6733	0.9981	0.5327	0.4851	0.5839	0.63262	0.636908	0.627239	0.862955	0.859225	0.868048	0.737589
chr21	42802062	42802062	A	G	intronic	MX1	.	.	.	21q22.3	rs466866	1.7e-05	-0.087	Lung	0.99	0.79	0.9	0.71	0.99	0.51	0.75	0.607143	.	.	.	.	.	.	.	.	.	.	.	0.85	0.6355	0.8606	0.7428	0.6755	0.9981	0.5333	0.4857	0.5832	0.632939	0.637115	0.627689	0.86327	0.859593	0.868306	0.738771
chr21	42826763	42826763	A	G	intronic	MX1	.	.	.	21q22.3	rs467512	4.6e-08	0.11	Lung	0.53	0.25	0.12	0.3	0.006	0.53	0.34	0.454082	.	.	.	.	.	.	.	.	.	.	.	0.16	0.3979	0.1666	0.2888	0.4834	0.0049	0.4856	0.5569	0.437	0.401216	0.39716	0.406313	0.164669	0.172049	0.15456	0.29717
chr21	42808073	42808073	A	C	intronic	MX1	.	.	.	21q22.3	rs468209	5.9e-06	0.09	Lung	0.48	0.23	0.17	0.29	0.0099	0.48	0.26	0.392857	.	.	.	.	.	.	.	.	.	.	.	0.2	0.3921	0.2246	0.2596	0.3087	0.0019	0.4688	0.5212	0.4204	0.394737	0.390215	0.400418	0.223642	0.22499	0.221798	0.265957
chr21	42814521	42814521	A	G	intronic	MX1	.	.	.	21q22.3	rs468440	1.6e-05	0.087	Lung	0.57	0.37	0.39	0.45	0.11	0.57	0.36	0.484694	.	.	.	.	.	.	.	.	.	.	.	0.33	0.4896	0.4039	0.4378	0.4536	0.1119	0.4994	0.5829	0.4703	0.491862	0.488195	0.496471	0.401703	0.40554	0.396458	0.44208
chr21	42809206	42809206	A	C	intronic	MX1	.	.	.	21q22.3	rs468646	3.4e-06	0.091	Lung	0.48	0.23	0.17	0.29	0.0099	0.48	0.25	0.392857	.	.	.	.	.	.	.	.	.	.	.	0.2	0.3892	0.2243	0.2632	0.3033	0.0018	0.4685	0.5156	0.4223	0.391935	0.386351	0.398948	0.223463	0.22497	0.221405	0.269504
chr21	42814866	42814866	A	G	intronic	MX1	.	.	.	21q22.3	rs468747	1.6e-05	0.087	Lung	0.57	0.37	0.39	0.45	0.11	0.57	0.36	0.484694	.	.	.	.	.	.	.	.	.	.	.	0.33	0.4896	0.404	0.4378	0.4536	0.1117	0.4997	0.5828	0.4704	0.491896	0.4882	0.496543	0.401977	0.405803	0.39673	0.44208
chr21	42815220	42815220	A	G	intronic	MX1	.	.	.	21q22.3	rs468786	1.6e-05	0.087	Lung	0.57	0.37	0.39	0.45	0.11	0.57	0.36	0.484694	.	.	.	.	.	.	.	.	.	.	.	0.33	0.4895	0.4034	0.439	0.4567	0.112	0.4989	0.5828	0.4704	0.491825	0.488236	0.496328	0.401267	0.405265	0.395799	0.443262
chr21	42809547	42809547	A	G	intronic	MX1	.	.	.	21q22.3	rs468867	1.1e-05	0.087	Lung	0.48	0.21	0.1	0.28	0.0099	0.48	0.25	0.392857	.	.	.	.	.	.	.	.	.	.	.	0.15	0.3686	0.1534	0.2566	0.3046	0.0019	0.4688	0.5144	0.4182	0.371219	0.36669	0.376908	0.150724	0.156449	0.142896	0.262972
chr21	42809805	42809805	A	G	intronic	MX1	.	.	.	21q22.3	rs468917	3.4e-06	0.091	Lung	0.47	0.23	0.17	0.29	0.0099	0.47	0.25	0.377551	.	.	.	.	.	.	.	.	.	.	.	.	0.3866	0.2219	0.2625	0.3046	0.0019	0.4679	0.512	0.4209	0.389422	0.384045	0.396173	0.22089	0.223375	0.217486	0.268868
chr21	42816201	42816201	A	G	intronic	MX1	.	.	.	21q22.3	rs469073	8.4e-06	0.09	Lung	0.59	0.46	0.43	0.45	0.29	0.59	0.54	0.545918	.	.	.	.	.	.	.	.	.	.	.	0.45	0.5284	0.4509	0.4731	0.473	0.2783	0.5455	0.6019	0.5144	0.530569	0.529044	0.532495	0.450193	0.453269	0.446023	0.474747
chr21	42816505	42816505	A	G	intronic	MX1	.	.	.	21q22.3	rs469093	9.5e-06	0.089	Lung	0.57	0.37	0.4	0.45	0.11	0.57	0.36	0.484694	.	.	.	.	.	.	.	.	.	.	.	0.33	0.49	0.4072	0.439	0.4536	0.1117	0.4994	0.583	0.4698	0.492328	0.48819	0.497527	0.405021	0.406413	0.40312	0.44208
chr21	42822426	42822426	A	T	intronic	MX1	.	.	.	21q22.3	rs469126	6.9e-08	0.11	Lung	0.54	0.28	0.21	0.32	0.0069	0.54	0.36	0.454082	.	.	.	.	.	.	.	.	.	.	.	0.21	0.4192	0.2412	0.2995	0.4801	0.0049	0.4856	0.5562	0.4434	0.42272	0.418744	0.427716	0.240664	0.245012	0.234716	0.306604
chr21	42810429	42810429	A	C	intronic	MX1	.	.	.	21q22.3	rs469153	3.4e-06	0.091	Lung	0.48	0.23	0.17	0.29	0.0099	0.48	0.25	0.392857	.	.	.	.	.	.	.	.	.	.	.	0.2	0.3893	0.2253	0.262	0.3046	0.0018	0.4685	0.5148	0.4255	0.391988	0.38658	0.398775	0.224372	0.226057	0.222071	0.268322
chr21	42817582	42817582	A	G	intronic	MX1	.	.	.	21q22.3	rs469288	9e-06	0.09	Lung	0.59	0.48	0.44	0.47	0.35	0.59	0.55	0.535714	.	.	.	.	.	.	.	.	.	.	.	0.48	0.5252	0.4531	0.4606	0.47	0.3466	0.5166	0.5948	0.501	0.526945	0.525077	0.529293	0.451613	0.454745	0.447325	0.463443
chr21	42817665	42817665	A	G	intronic	MX1	.	.	.	21q22.3	rs469383	8.7e-06	0.09	Lung	0.59	0.46	0.44	0.45	0.29	0.59	0.55	0.535714	.	.	.	.	.	.	.	.	.	.	.	0.46	0.52	0.451	0.4499	0.4702	0.2772	0.5158	0.5938	0.498	0.521982	0.520087	0.524362	0.449781	0.452713	0.445777	0.454009
chr21	42885653	42885653	A	T	intergenic	TMPRSS2;LINC00111	dist=5568;dist=213809	.	.	21q22.3	rs4818243	1.7e-06	-0.49	Testis	0.99	0.88	0.99	0.89	0.75	0.89	0.86	0.903061	.	.	.	.	.	.	.	.	.	.	.	0.91	0.8942	0.9705	0.8289	0.9106	0.7478	0.8763	0.8749	0.864	0.894255	0.892566	0.896373	0.971507	0.970775	0.97251	0.834515
chr21	42822144	42822144	A	G	intronic	MX1	.	.	.	21q22.3	rs6517668	2.7e-08	-0.11	Lung	0.74	0.52	0.74	0.45	0.49	0.43	0.39	0.464286	.	.	.	.	.	.	.	.	.	.	.	0.61	0.5179	0.7116	0.4211	0.4867	0.5179	0.4931	0.418	0.5	0.515302	0.51567	0.514839	0.710787	0.705215	0.71841	0.425532
chr21	42899669	42899669	A	T	intergenic	TMPRSS2;LINC00111	dist=19584;dist=199793	.	.	21q22.3	rs78509661	5.9e-07	0.53	Testis	0.27	0.11	0.014	0.1	0.27	0.091	0.084	0.0561224	.	.	.	.	.	.	.	.	.	.	.	0.076	0.0909	0.0261	0.1587	0.0596	0.25	0.1069	0.1032	0.111	0.0910481	0.0926477	0.0890421	0.0253731	0.0266508	0.0236285	0.153302
chr21	42842123	42842123	A	C	intronic	TMPRSS2	.	.	.	21q22.3	rs9974589	7.4e-09	-0.12	Lung	0.73	0.6	0.73	0.51	0.64	0.54	0.53	0.566327	.	.	.	.	.	.	.	.	.	.	.	0.72	0.5989	0.7001	0.4737	0.4967	0.6669	0.6359	0.5329	0.6041	0.597318	0.599586	0.594472	0.700532	0.694556	0.708698	0.472813
chr21	42850977	42850977	A	G	intronic	TMPRSS2	.	.	.	21q22.3	rs9974933	3.5e-06	-0.1	Lung	0.28	0.26	0.27	0.28	0.26	0.25	0.26	0.290816	.	.	.	.	.	.	.	.	.	.	.	0.28	0.2485	0.2516	0.2524	0.3146	0.2305	0.2577	0.2433	0.2751	0.248005	0.244492	0.252409	0.251209	0.243022	0.262398	0.250591
chr21	42851006	42851006	A	G	intronic	TMPRSS2	.	.	.	21q22.3	rs9975014	3.5e-06	-0.1	Lung	0.29	0.26	0.27	0.28	0.26	0.25	0.26	0.295918	.	.	.	.	.	.	.	.	.	.	.	0.29	0.2478	0.2507	0.2536	0.3146	0.2293	0.2576	0.2424	0.2735	0.247273	0.243606	0.251869	0.250345	0.24243	0.261153	0.251773
chr21	42857568	42857568	C	T	intronic	TMPRSS2	.	.	.	21q22.3	rs11702475	8.4e-10	0.12	Lung	0.49	0.26	0.12	0.31	0.0079	0.49	0.43	0.469388	.	.	.	.	.	.	.	.	.	.	.	0.16	0.3488	0.1725	0.2893	0.5563	0.0044	0.3473	0.4932	0.3791	0.350739	0.351833	0.349327	0.169557	0.178394	0.157655	0.298489
chr21	42925137	42925137	C	T	intergenic	TMPRSS2;LINC00111	dist=45052;dist=174325	.	.	21q22.3	rs13046709	1.1e-14	-0.48	Testis	0.59	0.49	0.58	0.35	0.36	0.59	0.5	0.653061	.	.	.	.	.	.	.	.	.	.	.	.	0.5759	0.5802	0.3481	0.56	0.3505	0.5996	0.6058	0.5688	0.577514	0.57836	0.576451	0.579889	0.58127	0.577997	0.359338
chr21	42823532	42823532	C	T	intronic	MX1	.	.	.	21q22.3	rs13047535	2.7e-08	-0.11	Lung	0.74	0.52	0.74	0.45	0.49	0.43	0.39	0.479592	.	.	.	.	.	.	.	.	.	.	.	0.58	0.5167	0.7081	0.4195	0.4901	0.5174	0.4945	0.4169	0.5	0.514162	0.514006	0.514359	0.707512	0.700841	0.716685	0.422619
chr21	42832541	42832541	C	T	intergenic	MX1;TMPRSS2	dist=1400;dist=3937	.	.	21q22.3	rs1557372	2.9e-05	-0.085	Lung	0.5	0.39	0.5	0.37	0.36	0.37	0.32	0.377551	.	.	.	.	.	.	.	.	.	.	.	0.48	0.3917	0.4667	0.3437	0.4437	0.3383	0.3893	0.355	0.4092	0.390353	0.388787	0.392321	0.466143	0.456088	0.479967	0.347877
chr21	42821696	42821696	C	G	intronic	MX1	.	.	.	21q22.3	rs2075809	3e-05	-0.091	Lung	0.51	0.32	0.51	0.25	0.24	0.29	0.24	0.331633	.	.	.	.	.	.	.	.	.	.	.	.	0.3251	0.4769	0.2129	0.4205	0.2152	0.3007	0.2603	0.3012	0.323135	0.322653	0.323741	0.476645	0.471912	0.483115	0.21327
chr21	42853563	42853563	C	T	intronic	TMPRSS2	.	.	.	21q22.3	rs2410428	2.2e-06	-0.11	Lung	0.27	0.22	0.12	0.27	0.26	0.25	0.26	0.290816	.	.	.	.	.	.	.	.	.	.	.	0.17	0.2125	0.1269	0.2488	0.3079	0.234	0.2586	0.2414	0.2699	0.212412	0.208797	0.216947	0.126353	0.12146	0.133043	0.245863
chr21	42822641	42822641	C	A	intronic	MX1	.	.	.	21q22.3	rs34223646	1.5e-05	-0.094	Lung	0.56	0.34	0.56	0.26	0.24	0.29	0.24	0.331633	.	.	.	.	.	.	.	.	.	.	.	0.42	0.3356	0.5124	0.2179	0.4205	0.2156	0.2999	0.2605	0.3093	0.333162	0.332276	0.334273	0.511897	0.505611	0.520447	0.21957
chr21	42863369	42863369	C	T	intronic	TMPRSS2	.	.	.	21q22.3	rs35041537	3.6e-09	0.12	Lung	0.46	0.24	0.11	0.29	0.0069	0.46	0.39	0.438776	.	.	.	.	.	.	.	.	.	.	.	0.22	0.3373	0.1675	0.2763	0.5364	0.0049	0.3402	0.4689	0.3693	0.339674	0.339766	0.339559	0.165439	0.17491	0.152505	0.281324
chr21	42833520	42833520	C	-	intergenic	MX1;TMPRSS2	dist=2379;dist=2958	.	.	21q22.3	rs35074065	3.9e-11	0.13	Lung	0.43	0.21	0.079	0.27	0.006	0.43	0.35	.	.	.	.	.	.	.	.	.	.	.	.	0.15	0.3083	0.1174	0.256	0.4669	0.0049	0.3431	0.4418	0.3449	0.311064	0.30942	0.313131	0.116816	0.123808	0.10724	0.264151
chr21	42863320	42863320	C	A	intronic	TMPRSS2	.	.	.	21q22.3	rs35899679	7.8e-09	0.11	Lung	0.46	0.24	0.11	0.29	0.0069	0.46	0.38	0.438776	.	.	.	.	.	.	.	.	.	.	.	0.22	0.3333	0.1607	0.2768	0.54	0.0049	0.3404	0.4651	0.3693	0.335907	0.336094	0.335673	0.158871	0.168327	0.145902	0.28184
chr21	42818273	42818273	C	T	intronic	MX1	.	.	.	21q22.3	rs363882	6.8e-06	0.091	Lung	0.59	0.46	0.45	0.45	0.29	0.59	0.55	0.535714	.	.	.	.	.	.	.	.	.	.	.	0.34	0.521	0.4518	0.4542	0.4733	0.2765	0.5166	0.5949	0.498	0.52311	0.52133	0.525346	0.450818	0.454401	0.445902	0.457143
chr21	42806472	42806472	C	T	intronic	MX1	.	.	.	21q22.3	rs364153	5.9e-06	0.09	Lung	0.48	0.23	0.17	0.29	0.0099	0.48	0.26	0.392857	.	.	.	.	.	.	.	.	.	.	.	0.2	0.3924	0.2248	0.2614	0.3113	0.0019	0.4687	0.5216	0.4233	0.39491	0.390284	0.40072	0.223896	0.225826	0.221253	0.267773
chr21	42806530	42806530	C	T	intronic	MX1	.	.	.	21q22.3	rs364154	1.9e-05	0.086	Lung	0.48	0.21	0.1	0.28	0.0099	0.48	0.25	0.392857	.	.	.	.	.	.	.	.	.	.	.	0.15	0.3721	0.1538	0.2566	0.3133	0.0019	0.4696	0.5214	0.417	0.374577	0.370677	0.379464	0.151058	0.156773	0.143246	0.263033
chr21	42815369	42815369	C	T	intronic	MX1	.	.	.	21q22.3	rs364197	1.6e-05	0.087	Lung	0.57	0.37	0.39	0.45	0.11	0.57	0.36	0.484694	.	.	.	.	.	.	.	.	.	.	.	0.33	0.4892	0.4047	0.4388	0.4536	0.1117	0.4997	0.5814	0.4693	0.491413	0.487443	0.4964	0.402579	0.406536	0.397163	0.443128
chr21	42823372	42823372	C	T	intronic	MX1	.	.	.	21q22.3	rs3737399	2.7e-08	-0.11	Lung	0.74	0.52	0.74	0.45	0.49	0.43	0.39	0.479592	.	.	.	.	.	.	.	.	.	.	.	0.6	0.5168	0.709	0.4234	0.4901	0.5179	0.4931	0.4171	0.5	0.514279	0.51422	0.514354	0.708075	0.701353	0.717285	0.42654
chr21	42823395	42823395	C	T	intronic	MX1	.	.	.	21q22.3	rs3737401	2.7e-08	-0.11	Lung	0.74	0.52	0.74	0.45	0.49	0.43	0.39	0.479592	.	.	.	.	.	.	.	.	.	.	.	0.6	0.5144	0.7064	0.4211	0.4933	0.5131	0.4937	0.4143	0.502	0.51204	0.512396	0.511593	0.705794	0.699679	0.714168	0.424171
chr21	42861332	42861332	C	T	intronic	TMPRSS2	.	.	.	21q22.3	rs429442	8.6e-06	-0.1	Lung	0.33	0.28	0.33	0.26	0.29	0.23	0.26	0.280612	.	.	.	.	.	.	.	.	.	.	.	0.25	0.2457	0.2975	0.2399	0.3046	0.2618	0.2029	0.2225	0.2541	0.245276	0.245785	0.244636	0.299055	0.297486	0.301202	0.233491
chr21	42803840	42803840	C	T	intronic	MX1	.	.	.	21q22.3	rs456657	9.8e-06	-0.089	Lung	0.99	0.79	0.9	0.72	0.99	0.51	0.75	0.607143	.	.	.	.	.	.	.	.	.	.	.	0.85	0.6315	0.8489	0.7476	0.6867	0.9981	0.5318	0.4838	0.5869	0.629126	0.632955	0.624316	0.851711	0.845267	0.860522	0.743468
chr21	42804870	42804870	C	T	intronic	MX1	.	.	.	21q22.3	rs457347	2e-05	-0.086	Lung	0.99	0.79	0.9	0.72	0.99	0.51	0.75	0.607143	.	.	.	.	.	.	.	.	.	.	.	0.85	0.6285	0.8472	0.7416	0.6887	0.9981	0.5306	0.479	0.5849	0.62606	0.629585	0.621639	0.850126	0.84406	0.858424	0.735782
chr21	42805122	42805122	C	T	intronic	MX1	.	.	.	21q22.3	rs458939	1.8e-05	-0.086	Lung	0.99	0.79	0.9	0.72	0.99	0.51	0.75	0.607143	.	.	.	.	.	.	.	.	.	.	.	0.85	0.6278	0.8458	0.7452	0.6887	0.9981	0.5309	0.4785	0.5806	0.625303	0.629273	0.620322	0.848666	0.842419	0.857221	0.738771
chr21	42818106	42818106	C	T	intronic	MX1	.	.	.	21q22.3	rs467773	6.8e-06	0.091	Lung	0.59	0.46	0.45	0.45	0.29	0.59	0.55	0.535714	0.53	0.46	0.4	0.26	0.54	0.59	0.53	0.54	0.54	0.45	0.59	0.43	0.5212	0.4523	0.4519	0.4702	0.2788	0.5166	0.5946	0.499	0.523199	0.521101	0.525831	0.451163	0.453785	0.44757	0.454869
chr21	42824874	42824874	C	T	intronic	MX1	.	.	.	21q22.3	rs467798	9.2e-08	0.11	Lung	0.53	0.28	0.2	0.31	0.006	0.53	0.36	0.454082	.	.	.	.	.	.	.	.	.	.	.	0.21	0.4166	0.231	0.2969	0.4801	0.0049	0.4857	0.5566	0.4481	0.42006	0.415501	0.425785	0.229885	0.233386	0.225095	0.304038
chr21	42808054	42808054	C	G	intronic	MX1	.	.	.	21q22.3	rs468451	5.9e-06	0.09	Lung	0.48	0.23	0.17	0.29	0.0099	0.48	0.26	0.392857	.	.	.	.	.	.	.	.	.	.	.	0.2	0.3922	0.2247	0.2596	0.3133	0.0018	0.4685	0.5211	0.4224	0.39489	0.390672	0.400187	0.223757	0.225518	0.221343	0.265957
chr21	42921265	42921265	C	T	intergenic	TMPRSS2;LINC00111	dist=41180;dist=178197	.	.	21q22.3	rs4818247	5.7e-08	0.42	Testis	0.22	0.16	0.05	0.22	0.16	0.22	0.19	0.168367	.	.	.	.	.	.	.	.	.	.	.	0.14	0.1536	0.0566	0.2464	0.2483	0.1524	0.1676	0.1989	0.1694	0.154006	0.152956	0.155324	0.0568312	0.0601907	0.0522307	0.244681
chr21	42845638	42845638	C	T	intronic	TMPRSS2	.	.	.	21q22.3	rs55964536	1.9e-09	0.12	Lung	0.48	0.24	0.1	0.29	0.006	0.48	0.4	0.479592	.	.	.	.	.	.	.	.	.	.	.	0.16	0.3487	0.1525	0.2818	0.5767	0.0043	0.3774	0.4898	0.3975	0.350893	0.348828	0.353482	0.151227	0.159036	0.140591	0.288416
chr21	42856479	42856479	C	T	intronic	TMPRSS2	.	.	.	21q22.3	rs56066678	1.3e-06	-0.11	Lung	0.4	0.29	0.4	0.26	0.26	0.24	0.26	0.27551	.	.	.	.	.	.	.	.	.	.	.	0.27	0.257	0.3477	0.2404	0.3146	0.2321	0.2022	0.2196	0.2546	0.256391	0.256675	0.256036	0.349265	0.34793	0.351087	0.234043
chr21	42822731	42822731	C	A	intronic	MX1	.	.	.	21q22.3	rs58609335	1.5e-05	-0.094	Lung	0.56	0.34	0.56	0.26	0.24	0.29	0.24	0.331633	.	.	.	.	.	.	.	.	.	.	.	0.16	0.3393	0.515	0.2181	0.4205	0.2156	0.3117	0.2628	0.3143	0.337064	0.33652	0.337749	0.514918	0.509903	0.521751	0.217233
chr21	42857901	42857901	C	T	intronic	TMPRSS2	.	.	.	21q22.3	rs62217531	2.3e-08	0.11	Lung	0.48	0.3	0.31	0.31	0.0089	0.48	0.39	0.454082	.	.	.	.	.	.	.	.	.	.	.	0.28	0.3954	0.336	0.299	0.5367	0.0049	0.3544	0.4849	0.3871	0.396745	0.398725	0.394259	0.33441	0.345723	0.318975	0.304965
chr21	42924146	42924146	C	T	intergenic	TMPRSS2;LINC00111	dist=44061;dist=175316	.	.	21q22.3	rs62219311	5.3e-23	0.6	Testis	0.4	0.34	0.32	0.4	0.35	0.36	0.29	0.30102	.	.	.	.	.	.	.	.	.	.	.	0.29	0.3387	0.3419	0.458	0.3808	0.3184	0.2952	0.3422	0.3296	0.338563	0.338969	0.338053	0.341965	0.345291	0.337432	0.443128
chr21	42924396	42924396	C	T	intergenic	TMPRSS2;LINC00111	dist=44311;dist=175066	.	.	21q22.3	rs62219313	3.5e-08	0.43	Testis	0.22	0.15	0.049	0.22	0.16	0.22	0.17	0.168367	.	.	.	.	.	.	.	.	.	.	.	0.13	0.1539	0.0573	0.2458	0.2483	0.1549	0.1677	0.1989	0.167	0.154263	0.15341	0.155334	0.0574845	0.0604855	0.0533769	0.244104
chr21	42945281	42945281	C	T	intergenic	TMPRSS2;LINC00111	dist=65196;dist=154181	.	.	21q22.3	rs62219337	3.5e-05	0.29	Testis	0.34	0.24	0.27	0.27	0.13	0.34	0.2	0.27551	.	.	.	.	.	.	.	.	.	.	.	0.22	0.2809	0.2615	0.3085	0.2967	0.1369	0.2646	0.3093	0.2909	0.282277	0.27783	0.287885	0.261361	0.264623	0.256898	0.31851
chr21	42822036	42822036	C	A	intronic	MX1	.	.	.	21q22.3	rs6517666	3.9e-08	-0.11	Lung	0.72	0.51	0.72	0.44	0.49	0.43	0.38	0.47449	.	.	.	.	.	.	.	.	.	.	.	0.14	0.5152	0.7079	0.4197	0.4833	0.5161	0.4928	0.4157	0.499	0.512672	0.512649	0.5127	0.707032	0.70028	0.716283	0.422986
chr21	42822037	42822037	C	T	intronic	MX1	.	.	.	21q22.3	rs6517667	1.5e-05	-0.094	Lung	0.55	0.34	0.55	0.26	0.24	0.29	0.24	0.326531	.	.	.	.	.	.	.	.	.	.	.	.	0.3331	0.5099	0.2153	0.4133	0.2138	0.3005	0.2581	0.3041	0.330925	0.33046	0.331508	0.509489	0.503606	0.517534	0.21513
chr21	42847935	42847935	C	T	intronic	TMPRSS2	.	.	.	21q22.3	rs66575656	1.3e-05	-0.097	Lung	0.29	0.25	0.24	0.2	0.25	0.26	0.27	0.295918	.	.	.	.	.	.	.	.	.	.	.	0.29	0.2406	0.2305	0.1945	0.3113	0.2261	0.2616	0.2427	0.2649	0.240017	0.23784	0.242744	0.229786	0.223139	0.238868	0.192217
chr21	42903010	42903010	C	T	intergenic	TMPRSS2;LINC00111	dist=22925;dist=196452	.	.	21q22.3	rs713400	1.5e-06	0.49	Testis	0.28	0.12	0.014	0.11	0.28	0.11	0.13	0.0918367	.	.	.	.	.	.	.	.	.	.	.	0.098	0.1058	0.0302	0.1599	0.0933	0.2646	0.1233	0.1241	0.1319	0.105804	0.106495	0.104937	0.029229	0.0298924	0.0283224	0.15566
chr21	42891715	42891715	C	T	intergenic	TMPRSS2;LINC00111	dist=11630;dist=207747	.	.	21q22.3	rs7281987	1.8e-06	-0.32	Testis	0.84	0.74	0.84	0.67	0.72	0.68	0.75	0.673469	.	.	.	.	.	.	.	.	.	.	.	0.8	0.7203	0.7965	0.6077	0.6208	0.7018	0.7382	0.6828	0.7088	0.71959	0.719027	0.720297	0.797375	0.79502	0.8006	0.615839
chr21	42932851	42932851	C	A	intergenic	TMPRSS2;LINC00111	dist=52766;dist=166611	.	.	21q22.3	rs73359772	8.3e-07	0.46	Testis	0.21	0.11	0.0091	0.14	0.21	0.13	0.11	0.0816327	.	.	.	.	.	.	.	.	.	.	.	0.065	0.1159	0.0291	0.1779	0.0662	0.1819	0.1797	0.1393	0.1582	0.115961	0.113962	0.118472	0.0282499	0.0290374	0.0271739	0.168646
chr21	42852320	42852320	C	A	intronic	TMPRSS2	.	.	.	21q22.3	rs734056	1.3e-09	0.12	Lung	0.49	0.28	0.21	0.32	0.0079	0.49	0.43	0.484694	.	.	.	.	.	.	.	.	.	.	.	0.24	0.3725	0.2429	0.2995	0.5596	0.0049	0.3537	0.4914	0.3893	0.374361	0.375086	0.373451	0.2413	0.252885	0.225356	0.308962
chr21	42907174	42907174	C	T	intergenic	TMPRSS2;LINC00111	dist=27089;dist=192288	.	.	21q22.3	rs76490606	2.8e-07	0.55	Testis	0.29	0.11	0.0061	0.11	0.29	0.09	0.095	0.0612245	.	.	.	.	.	.	.	.	.	.	.	0.087	0.0889	0.0227	0.1531	0.053	0.2645	0.1019	0.1014	0.1079	0.0889087	0.0898567	0.0877193	0.0216092	0.0228628	0.019891	0.148936
chr21	42819974	42819974	C	T	intronic	MX1	.	.	.	21q22.3	rs8133682	1.8e-06	-0.096	Lung	0.5	0.43	0.5	0.43	0.39	0.42	0.38	0.47449	.	.	.	.	.	.	.	.	.	.	.	0.46	0.4439	0.4943	0.4043	0.5	0.3945	0.4911	0.407	0.4898	0.443206	0.440498	0.446603	0.49494	0.488057	0.504357	0.406619
chr21	42850911	42850911	C	T	intronic	TMPRSS2	.	.	.	21q22.3	rs9974995	3.5e-06	-0.1	Lung	0.28	0.26	0.26	0.28	0.26	0.25	0.26	0.290816	.	.	.	.	.	.	.	.	.	.	.	0.28	0.2481	0.251	0.2542	0.3146	0.2305	0.2574	0.2428	0.2739	0.247495	0.24384	0.252088	0.250403	0.242527	0.26119	0.252358
chr21	42882462	42882462	C	T	intergenic	TMPRSS2;LINC00111	dist=2377;dist=217000	.	.	21q22.3	rs9978557	1.6e-07	-0.25	Prostate	0.12	0.055	0.042	0.042	0.001	0.12	0.077	0.173469	.	.	.	.	.	.	.	.	.	.	.	0.033	0.0791	0.0526	0.0458	0.1093	0.0006	0.0948	0.1009	0.0742	0.0793748	0.0778665	0.0812718	0.0513088	0.0497393	0.0534539	0.0501222
chr21	42886232	42886232	C	T	intergenic	TMPRSS2;LINC00111	dist=6147;dist=213230	.	.	21q22.3	rs9979885	1e-07	-0.26	Prostate	0.12	0.045	0.0061	0.04	0.001	0.12	0.077	0.173469	.	.	.	.	.	.	.	.	.	.	.	0.022	0.0694	0.0182	0.0443	0.1093	0.0006	0.0956	0.1009	0.0723	0.0698171	0.0680023	0.072096	0.0173364	0.0168852	0.0179543	0.0471698
chr21	42884031	42884031	C	T	intergenic	TMPRSS2;LINC00111	dist=3946;dist=215431	.	.	21q22.3	rs9984523	1.6e-07	-0.25	Prostate	0.12	0.056	0.042	0.042	0.001	0.12	0.078	0.173469	.	.	.	.	.	.	.	.	.	.	.	0.033	0.0792	0.0528	0.0465	0.1093	0.0006	0.0956	0.1009	0.0733	0.0794455	0.0779139	0.0813686	0.0514351	0.0500596	0.0533188	0.0507075
chr21	42853195	42853200	CAGACA	-	intronic	TMPRSS2	.	.	.	21q22.3	rs139374762	7.1e-10	0.12	Lung	0.49	0.25	0.099	0.31	0.0069	0.49	0.43	.	.	.	.	.	.	.	.	.	.	.	.	.	0.3391	0.1507	0.2957	0.5436	0.0049	0.3536	0.4791	0.3814	0.341533	0.340187	0.343224	0.148664	0.157297	0.136859	0.304038
chr21	42920022	42920022	G	A	intergenic	TMPRSS2;LINC00111	dist=39937;dist=179440	.	.	21q22.3	rs1041834	6.7e-08	0.35	Testis	0.66	0.49	0.35	0.55	0.43	0.66	0.53	0.688776	.	.	.	.	.	.	.	.	.	.	.	0.5	0.542	0.4048	0.6337	0.7781	0.375	0.5238	0.6328	0.5633	0.543722	0.542942	0.544702	0.40382	0.410593	0.39455	0.625
chr21	42822983	42822983	G	A	intronic	MX1	.	.	.	21q22.3	rs1050080	2.7e-08	-0.11	Lung	0.74	0.52	0.74	0.45	0.49	0.43	0.39	0.479592	.	.	.	.	.	.	.	.	.	.	.	0.6	0.5181	0.7102	0.4272	0.4901	0.5179	0.4935	0.4183	0.5021	0.515415	0.515218	0.515664	0.709611	0.702713	0.71904	0.431655
chr21	42921589	42921589	G	A	intergenic	TMPRSS2;LINC00111	dist=41504;dist=177873	.	.	21q22.3	rs11701542	5.3e-23	0.6	Testis	0.4	0.35	0.32	0.4	0.34	0.37	0.31	0.30102	.	.	.	.	.	.	.	.	.	.	.	0.3	0.3424	0.3467	0.4628	0.394	0.3197	0.2958	0.3461	0.333	0.34226	0.342395	0.34209	0.346835	0.350538	0.341776	0.447867
chr21	42823623	42823623	G	A	intronic	MX1	.	.	.	21q22.3	rs13050726	2.7e-08	-0.11	Lung	0.74	0.52	0.74	0.45	0.49	0.43	0.39	0.464286	.	.	.	.	.	.	.	.	.	.	.	0.6	0.5164	0.7101	0.4245	0.49	0.5174	0.4924	0.4157	0.4979	0.514109	0.514155	0.514051	0.709521	0.702038	0.719835	0.42654
chr21	42822432	42822432	G	A	intronic	MX1	.	.	.	21q22.3	rs13050773	2.7e-08	-0.11	Lung	0.74	0.52	0.74	0.45	0.49	0.43	0.39	0.479592	.	.	.	.	.	.	.	.	.	.	.	0.6	0.5171	0.7096	0.4212	0.4867	0.52	0.4937	0.4173	0.5031	0.514592	0.514714	0.514438	0.708843	0.702038	0.718152	0.425708
chr21	42816120	42816120	G	T	intronic	MX1	.	.	.	21q22.3	rs1638369	1e-05	0.088	Lung	0.57	0.37	0.38	0.45	0.11	0.57	0.36	0.484694	.	.	.	.	.	.	.	.	.	.	.	0.33	0.4887	0.4014	0.4402	0.4536	0.111	0.4994	0.5823	0.4722	0.491035	0.486945	0.496172	0.399078	0.402235	0.394766	0.444313
chr21	42933882	42933882	G	A	intergenic	TMPRSS2;LINC00111	dist=53797;dist=165580	.	.	21q22.3	rs17001215	1.5e-07	0.48	Testis	0.23	0.12	0.014	0.14	0.23	0.13	0.11	0.0816327	.	.	.	.	.	.	.	.	.	.	.	0.076	0.1171	0.032	0.179	0.0662	0.1959	0.1789	0.1387	0.1578	0.117155	0.115393	0.119366	0.0311423	0.0320334	0.0299238	0.169811
chr21	42841988	42841988	G	A	intronic	TMPRSS2	.	.	.	21q22.3	rs2070788	8.9e-09	-0.11	Lung	0.73	0.6	0.73	0.51	0.64	0.54	0.53	0.566327	.	.	.	.	.	.	.	.	.	.	.	0.71	0.6009	0.7041	0.4761	0.5	0.6669	0.636	0.5343	0.6037	0.599151	0.600883	0.596978	0.704509	0.697447	0.71413	0.476359
chr21	42821614	42821614	G	T	intronic	MX1	.	.	.	21q22.3	rs2075807	1.5e-05	-0.094	Lung	0.56	0.34	0.56	0.26	0.24	0.29	0.24	0.331633	.	.	.	.	.	.	.	.	.	.	.	0.46	0.3355	0.5129	0.2177	0.4205	0.2145	0.3007	0.2604	0.3067	0.333291	0.332607	0.334149	0.512313	0.505772	0.521277	0.218676
chr21	42821648	42821648	G	A	intronic	MX1	.	.	.	21q22.3	rs2075808	1.5e-05	-0.094	Lung	0.56	0.34	0.56	0.26	0.24	0.29	0.24	0.331633	.	.	.	.	.	.	.	.	.	.	.	0.46	0.3352	0.5123	0.2177	0.4205	0.2141	0.3008	0.2602	0.3061	0.332993	0.332493	0.333621	0.511738	0.505374	0.520458	0.218676
chr21	42821749	42821749	G	A	intronic	MX1	.	.	.	21q22.3	rs2075810	9.8e-06	-0.096	Lung	0.5	0.32	0.5	0.26	0.24	0.29	0.24	0.331633	.	.	.	.	.	.	.	.	.	.	.	0.43	0.3203	0.4611	0.2146	0.4205	0.2138	0.3009	0.2596	0.3037	0.318408	0.31669	0.320568	0.460757	0.452857	0.471569	0.216152
chr21	42857981	42857981	G	A	intronic	TMPRSS2	.	.	.	21q22.3	rs2298857	8e-07	-0.11	Lung	0.42	0.3	0.42	0.27	0.26	0.24	0.26	0.280612	.	.	.	.	.	.	.	.	.	.	.	0.27	0.2593	0.3525	0.2458	0.3146	0.2389	0.2023	0.2202	0.2607	0.258615	0.259113	0.25799	0.353605	0.352413	0.355234	0.241706
chr21	42896389	42896389	G	C	intergenic	TMPRSS2;LINC00111	dist=16304;dist=203073	.	.	21q22.3	rs2838045	1e-06	0.33	Testis	0.32	0.24	0.083	0.31	0.31	0.32	0.24	0.321429	.	.	.	.	.	.	.	.	.	.	.	0.2	0.2541	0.119	0.385	0.4	0.2903	0.264	0.3149	0.2868	0.255879	0.25456	0.257547	0.118093	0.11975	0.11583	0.37799
chr21	42908010	42908010	G	A	intergenic	TMPRSS2;LINC00111	dist=27925;dist=191452	.	.	21q22.3	rs2838048	1.1e-05	0.3	Testis	0.5	0.42	0.38	0.46	0.32	0.5	0.45	0.566327	.	.	.	.	.	.	.	.	.	.	.	0.41	0.4594	0.4175	0.5406	0.5894	0.3046	0.437	0.4978	0.4694	0.460171	0.459779	0.460663	0.415512	0.419097	0.410607	0.540094
chr21	42921717	42921717	G	A	intergenic	TMPRSS2;LINC00111	dist=41632;dist=177745	.	.	21q22.3	rs2838056	3.5e-16	-0.51	Testis	0.59	0.48	0.58	0.35	0.35	0.59	0.48	0.653061	.	.	.	.	.	.	.	.	.	.	.	0.53	0.5793	0.5742	0.3558	0.5596	0.3567	0.6202	0.6097	0.5757	0.580595	0.580982	0.580109	0.573972	0.574751	0.572905	0.366983
chr21	42926586	42926586	G	A	intergenic	TMPRSS2;LINC00111	dist=46501;dist=172876	.	.	21q22.3	rs2838062	3.5e-07	0.4	Testis	0.22	0.16	0.055	0.21	0.17	0.22	0.17	0.163265	.	.	.	.	.	.	.	.	.	.	.	0.14	0.1547	0.0583	0.2434	0.2119	0.159	0.1834	0.1966	0.1701	0.154796	0.153386	0.156566	0.0584236	0.061253	0.0545554	0.241667
chr21	42806409	42806409	G	T	intronic	MX1	.	.	.	21q22.3	rs363981	1.9e-05	0.086	Lung	0.48	0.22	0.1	0.29	0.0099	0.48	0.25	0.392857	.	.	.	.	.	.	.	.	.	.	.	0.15	0.3719	0.154	0.2566	0.3113	0.0019	0.4687	0.5209	0.4192	0.374282	0.370394	0.379156	0.151264	0.156648	0.143906	0.263033
chr21	42806432	42806432	G	A	intronic	MX1	.	.	.	21q22.3	rs363982	5.9e-06	0.09	Lung	0.48	0.23	0.17	0.29	0.0099	0.48	0.26	0.392857	.	.	.	.	.	.	.	.	.	.	.	0.2	0.3922	0.2243	0.2626	0.3113	0.0019	0.4687	0.5212	0.4216	0.394769	0.390541	0.400072	0.223602	0.225408	0.221133	0.268957
chr21	42818357	42818357	G	A	intronic	MX1	.	.	.	21q22.3	rs364203	6.8e-06	0.091	Lung	0.59	0.46	0.44	0.45	0.29	0.59	0.55	0.535714	.	.	.	.	.	.	.	.	.	.	.	.	0.5183	0.4478	0.4472	0.4702	0.2733	0.5163	0.5925	0.4948	0.520581	0.518352	0.523377	0.446919	0.450479	0.442045	0.450237
chr21	42858865	42858865	G	A	intronic	TMPRSS2	.	.	.	21q22.3	rs364289	1.6e-05	-0.096	Lung	0.44	0.31	0.44	0.27	0.29	0.22	0.26	0.260204	.	.	.	.	.	.	.	.	.	.	.	0.26	0.2659	0.3745	0.2434	0.3046	0.2636	0.2026	0.2187	0.2587	0.265245	0.265779	0.264575	0.37621	0.373554	0.379847	0.238771
chr21	42818966	42818966	G	A	intronic	MX1	.	.	.	21q22.3	rs365628	1e-05	0.089	Lung	0.59	0.46	0.44	0.45	0.29	0.59	0.55	0.530612	.	.	.	.	.	.	.	.	.	.	.	0.45	0.5179	0.4465	0.4484	0.4702	0.2763	0.5163	0.5924	0.4959	0.520133	0.517943	0.522881	0.445228	0.447558	0.442045	0.451422
chr21	42934814	42934814	G	A	intergenic	TMPRSS2;LINC00111	dist=54729;dist=164648	.	.	21q22.3	rs3737426	5.5e-05	-0.34	Testis	0.87	0.81	0.78	0.84	0.72	0.87	0.86	0.903061	.	.	.	.	.	.	.	.	.	.	.	0.8	0.8253	0.7981	0.8007	0.904	0.7391	0.8159	0.8518	0.8323	0.82591	0.826437	0.825249	0.799261	0.801879	0.795678	0.808962
chr21	42859686	42859686	G	T	intronic	TMPRSS2	.	.	.	21q22.3	rs375760	2.6e-05	-0.098	Lung	0.29	0.22	0.13	0.24	0.29	0.23	0.25	0.280612	.	.	.	.	.	.	.	.	.	.	.	0.15	0.1988	0.1329	0.2267	0.3013	0.2642	0.203	0.2225	0.2423	0.198737	0.196285	0.201812	0.134031	0.127638	0.142779	0.220519
chr21	42803615	42803615	G	A	intronic	MX1	.	.	.	21q22.3	rs446742	9.8e-06	-0.089	Lung	0.99	0.79	0.9	0.72	0.99	0.51	0.75	0.607143	.	.	.	.	.	.	.	.	.	.	.	0.85	0.6314	0.8485	0.7482	0.6887	0.9981	0.5313	0.4832	0.5842	0.628991	0.632727	0.624295	0.851485	0.845219	0.860065	0.744104
chr21	42804679	42804679	G	A	intronic	MX1	.	.	.	21q22.3	rs455599	1.5e-05	-0.087	Lung	0.99	0.79	0.9	0.72	0.99	0.51	0.75	0.607143	.	.	.	.	.	.	.	.	.	.	.	0.85	0.6291	0.8476	0.7458	0.6887	0.9981	0.5309	0.48	0.5847	0.626611	0.630143	0.622174	0.850379	0.844135	0.858932	0.740521
chr21	42805033	42805033	G	A	intronic	MX1	.	.	.	21q22.3	rs455816	2e-05	-0.086	Lung	0.99	0.79	0.9	0.72	0.99	0.51	0.75	0.607143	.	.	.	.	.	.	.	.	.	.	.	0.85	0.6277	0.847	0.7452	0.6887	0.9981	0.5307	0.4777	0.5818	0.625223	0.629139	0.620305	0.849874	0.843539	0.858542	0.739336
chr21	42804506	42804506	G	T	intronic	MX1	.	.	.	21q22.3	rs458582	1.5e-05	-0.087	Lung	0.99	0.79	0.9	0.72	0.99	0.51	0.75	0.607143	.	.	.	.	.	.	.	.	.	.	.	0.85	0.6295	0.8476	0.7452	0.6887	0.9981	0.5318	0.4809	0.5818	0.627075	0.630774	0.622424	0.850506	0.844546	0.85866	0.739953
chr21	42816066	42816066	G	A	intronic	MX1	.	.	.	21q22.3	rs462698	3.3e-06	0.094	Lung	0.57	0.37	0.38	0.45	0.11	0.57	0.36	0.484694	.	.	.	.	.	.	.	.	.	.	.	0.33	0.4887	0.4002	0.439	0.4567	0.1118	0.5006	0.5827	0.4702	0.491112	0.487376	0.495803	0.398148	0.402283	0.392485	0.44208
chr21	42797606	42797606	G	A	intronic	MX1	.	.	.	21q22.3	rs462903	1.9e-05	-0.086	Lung	1	0.82	0.89	0.77	1	0.57	0.83	0.617347	.	.	.	.	.	.	.	.	.	.	.	0.85	0.6776	0.8462	0.7816	0.7318	0.9994	0.5745	0.5644	0.6337	0.674834	0.67822	0.670579	0.847726	0.847576	0.847933	0.78066
chr21	42843565	42843565	G	A	intronic	TMPRSS2	.	.	.	21q22.3	rs467375	1.4e-08	0.11	Lung	0.44	0.22	0.093	0.24	0.006	0.44	0.38	0.418367	.	.	.	.	.	.	.	.	.	.	.	0.15	0.3187	0.1343	0.2542	0.4901	0.0043	0.357	0.4489	0.3538	0.321458	0.317223	0.326779	0.133402	0.14004	0.124318	0.26533
chr21	42825736	42825736	G	A	intronic	MX1	.	.	.	21q22.3	rs467519	4.6e-08	0.11	Lung	0.53	0.25	0.12	0.3	0.006	0.53	0.34	0.454082	.	.	.	.	.	.	.	.	.	.	.	0.16	0.3981	0.1665	0.2883	0.4768	0.0049	0.4854	0.5566	0.4409	0.401442	0.397101	0.406898	0.164633	0.172174	0.154287	0.29669
chr21	42819009	42819009	G	A	intronic	MX1	.	.	.	21q22.3	rs467537	8.5e-06	0.089	Lung	0.57	0.38	0.41	0.45	0.11	0.57	0.37	0.484694	.	.	.	.	.	.	.	.	.	.	.	0.34	0.4935	0.4171	0.4424	0.4536	0.1156	0.4994	0.5825	0.4704	0.495916	0.49203	0.500791	0.415209	0.418526	0.410675	0.444444
chr21	42819205	42819205	G	A	intronic	MX1	.	.	.	21q22.3	rs467574	2.1e-06	0.095	Lung	0.52	0.23	0.055	0.3	0.0069	0.52	0.34	0.44898	.	.	.	.	.	.	.	.	.	.	.	0.15	0.3756	0.1219	0.2919	0.3642	0.0049	0.4742	0.542	0.4246	0.379227	0.373708	0.386151	0.119986	0.126446	0.111141	0.297872
chr21	42825149	42825149	G	C	intronic	MX1	.	.	.	21q22.3	rs468259	2.6e-07	0.1	Lung	0.54	0.39	0.36	0.33	0.25	0.54	0.48	0.469388	.	.	.	.	.	.	.	.	.	.	.	0.32	0.4813	0.3933	0.3079	0.4801	0.2759	0.4989	0.5612	0.4694	0.483229	0.484162	0.482058	0.392487	0.40008	0.382096	0.314858
chr21	42807504	42807504	G	A	intronic	MX1	.	.	.	21q22.3	rs468395	4e-05	0.083	Lung	0.48	0.21	0.079	0.28	0.0079	0.48	0.25	0.382653	.	.	.	.	.	.	.	.	.	.	.	.	0.3593	0.1231	0.253	0.3113	0.0018	0.4687	0.5151	0.4077	0.362162	0.357769	0.367668	0.120888	0.125797	0.114192	0.260047
chr21	42827478	42827478	G	C	intronic	MX1	.	.	.	21q22.3	rs468397	4.6e-08	0.11	Lung	0.53	0.25	0.12	0.3	0.006	0.53	0.34	0.454082	.	.	.	.	.	.	.	.	.	.	.	0.16	0.3987	0.1676	0.2876	0.4867	0.0049	0.4863	0.5567	0.4436	0.401953	0.397799	0.407168	0.165708	0.1731	0.155586	0.295991
chr21	42821747	42821747	G	A	intronic	MX1	.	.	.	21q22.3	rs468444	7e-08	0.11	Lung	0.54	0.29	0.24	0.32	0.006	0.54	0.36	0.454082	.	.	.	.	.	.	.	.	.	.	.	0.21	0.4259	0.263	0.2986	0.4801	0.0056	0.486	0.5567	0.4469	0.429265	0.425628	0.433833	0.262212	0.267743	0.25464	0.306872
chr21	42808200	42808200	G	A	intronic	MX1	.	.	.	21q22.3	rs468473	1.9e-05	0.086	Lung	0.49	0.21	0.1	0.28	0.0099	0.49	0.25	0.392857	.	.	.	.	.	.	.	.	.	.	.	0.15	0.3733	0.1541	0.2554	0.3067	0.0018	0.4742	0.5227	0.4211	0.375854	0.371761	0.380997	0.151299	0.156722	0.143869	0.261792
chr21	42814476	42814476	G	A	intronic	MX1	.	.	.	21q22.3	rs468704	1.6e-05	0.087	Lung	0.57	0.37	0.39	0.45	0.11	0.57	0.36	0.494898	.	.	.	.	.	.	.	.	.	.	.	0.33	0.49	0.4048	0.44	0.4536	0.1117	0.4994	0.5829	0.4713	0.492275	0.488763	0.496687	0.40265	0.406648	0.397155	0.444313
chr21	42815462	42815462	G	A	intronic	MX1	.	.	.	21q22.3	rs469012	1.6e-05	0.087	Lung	0.57	0.37	0.39	0.45	0.11	0.57	0.36	0.484694	.	.	.	.	.	.	.	.	.	.	.	0.33	0.4898	0.4041	0.4402	0.4536	0.1116	0.4997	0.583	0.4724	0.492028	0.488258	0.496763	0.401931	0.406325	0.395913	0.444444
chr21	42817177	42817177	G	A	intronic	MX1	.	.	.	21q22.3	rs469270	9.5e-06	0.089	Lung	0.57	0.37	0.4	0.45	0.11	0.57	0.36	0.484694	.	.	.	.	.	.	.	.	.	.	.	0.34	0.4909	0.4093	0.4414	0.4536	0.1137	0.4986	0.5821	0.4713	0.493307	0.489648	0.497905	0.407643	0.411071	0.402952	0.444444
chr21	42824733	42824733	G	A	exonic	MX1	.	synonymous SNV	MX1:NM_001178046:exon14:c.G1695A:p.Q565Q	21q22.3	rs469304	2.8e-08	0.11	Lung	0.55	0.27	0.16	0.31	0.006	0.53	0.37	0.454082	0.42	0.2	0.23	0.0045	0.49	0.54	0.43	0.38	0.44	0.22	0.55	0.18	0.4095	0.2063	0.2926	0.4801	0.0043	0.4851	0.5568	0.4457	0.413087	0.408663	0.418636	0.20555	0.209414	0.200272	0.300948
chr21	42817612	42817612	G	A	intronic	MX1	.	.	.	21q22.3	rs469382	1e-05	0.09	Lung	0.47	0.19	0.038	0.27	0.0069	0.47	0.25	0.403061	.	.	.	.	.	.	.	.	.	.	.	0.12	0.3372	0.1001	0.2542	0.3113	0.0049	0.4585	0.4846	0.3912	0.340345	0.33637	0.345344	0.0982513	0.105567	0.0882032	0.257075
chr21	42817930	42817930	G	A	exonic	MX1	.	nonsynonymous SNV	MX1:NM_001282920:exon9:c.G1135A:p.V379I	21q22.3	rs469390	6.8e-06	0.091	Lung	0.59	0.46	0.44	0.45	0.29	0.59	0.55	0.535714	0.52	0.45	0.38	0.25	0.53	0.58	0.51	0.53	0.54	0.45	0.59	0.46	0.5208	0.4513	0.451	0.4702	0.2778	0.516	0.5949	0.499	0.522906	0.520864	0.525468	0.450207	0.453007	0.44638	0.453901
chr21	42818515	42818515	G	A	intronic	MX1	.	.	.	21q22.3	rs469483	6.8e-06	0.091	Lung	0.59	0.46	0.44	0.45	0.29	0.59	0.55	0.52551	.	.	.	.	.	.	.	.	.	.	.	0.46	0.5211	0.4515	0.451	0.4733	0.2769	0.5166	0.5953	0.498	0.523167	0.520919	0.52599	0.450368	0.453169	0.446536	0.453901
chr21	42809806	42809806	G	A	intronic	MX1	.	.	.	21q22.3	rs469581	1.9e-05	0.085	Lung	0.47	0.23	0.17	0.29	0.0099	0.47	0.25	0.377551	.	.	.	.	.	.	.	.	.	.	.	.	0.3746	0.2208	0.259	0.3046	0.0018	0.4461	0.4944	0.4004	0.377361	0.373246	0.382527	0.219737	0.222377	0.21612	0.26533
chr21	42927089	42927089	G	C	intergenic	TMPRSS2;LINC00111	dist=47004;dist=172373	.	.	21q22.3	rs4818248	6.4e-07	0.39	Testis	0.22	0.17	0.087	0.22	0.17	0.22	0.19	0.163265	.	.	.	.	.	.	.	.	.	.	.	0.16	0.1611	0.0774	0.2446	0.245	0.1572	0.1837	0.1979	0.1721	0.161255	0.160612	0.162063	0.0775684	0.0823062	0.0710784	0.241093
chr21	42928198	42928198	G	A	intergenic	TMPRSS2;LINC00111	dist=48113;dist=171264	.	.	21q22.3	rs4818249	6.4e-07	0.39	Testis	0.22	0.17	0.088	0.22	0.17	0.22	0.19	0.163265	.	.	.	.	.	.	.	.	.	.	.	0.16	0.1584	0.0766	0.2404	0.2318	0.1584	0.1818	0.194	0.1656	0.158451	0.157801	0.159268	0.0768169	0.0816083	0.0702614	0.238771
chr21	42922631	42922631	G	A	intergenic	TMPRSS2;LINC00111	dist=42546;dist=176831	.	.	21q22.3	rs61614992	3.5e-16	-0.51	Testis	0.59	0.48	0.58	0.35	0.36	0.59	0.47	0.653061	.	.	.	.	.	.	.	.	.	.	.	0.55	0.5793	0.5754	0.3523	0.5596	0.3554	0.6209	0.6099	0.5728	0.580681	0.580759	0.580581	0.57525	0.576227	0.573911	0.363309
chr21	42823552	42823552	G	A	intronic	MX1	.	.	.	21q22.3	rs62217502	1.5e-05	-0.094	Lung	0.56	0.34	0.56	0.26	0.24	0.29	0.24	0.331633	.	.	.	.	.	.	.	.	.	.	.	0.46	0.3341	0.5115	0.2163	0.4205	0.2122	0.3003	0.2588	0.3043	0.33194	0.331717	0.33222	0.511132	0.505204	0.519294	0.216152
chr21	42896333	42896333	G	T	intergenic	TMPRSS2;LINC00111	dist=16248;dist=203129	.	.	21q22.3	rs62219277	8.9e-07	0.34	Testis	0.32	0.24	0.085	0.31	0.31	0.32	0.24	0.321429	.	.	.	.	.	.	.	.	.	.	.	0.2	0.2501	0.118	0.3845	0.4	0.2869	0.2539	0.311	0.2902	0.251868	0.249211	0.255245	0.117119	0.11896	0.114612	0.380835
chr21	42922634	42922634	G	A	intergenic	TMPRSS2;LINC00111	dist=42549;dist=176828	.	.	21q22.3	rs62219306	5.7e-08	0.42	Testis	0.22	0.16	0.049	0.22	0.16	0.22	0.19	0.168367	.	.	.	.	.	.	.	.	.	.	.	0.14	0.1536	0.0562	0.2428	0.2483	0.1541	0.1689	0.1991	0.1701	0.154114	0.153059	0.155447	0.056571	0.0592949	0.0528478	0.242857
chr21	42892056	42892056	G	A	intergenic	TMPRSS2;LINC00111	dist=11971;dist=207406	.	.	21q22.3	rs6517673	1.8e-12	-0.3	Prostate	0.18	0.094	0.18	0.053	0.001	0.12	0.079	0.173469	.	.	.	.	.	.	.	.	.	.	.	0.11	0.1154	0.1808	0.0514	0.1126	0.0006	0.0956	0.1002	0.0815	0.114892	0.11564	0.113953	0.17899	0.180644	0.176726	0.0579196
chr21	42908213	42908213	G	A	intergenic	TMPRSS2;LINC00111	dist=28128;dist=191249	.	.	21q22.3	rs7278065	1.3e-05	0.3	Testis	0.51	0.4	0.33	0.45	0.32	0.51	0.44	0.556122	.	.	.	.	.	.	.	.	.	.	.	0.39	0.4451	0.3696	0.5371	0.5894	0.3048	0.4364	0.4964	0.4702	0.44592	0.444349	0.447893	0.367613	0.369305	0.365301	0.536643
chr21	42932714	42932714	G	A	intergenic	TMPRSS2;LINC00111	dist=52629;dist=166748	.	.	21q22.3	rs73359771	8.3e-07	0.46	Testis	0.23	0.12	0.0091	0.14	0.23	0.12	0.11	0.0765306	.	.	.	.	.	.	.	.	.	.	.	0.065	0.1166	0.0294	0.179	0.0667	0.1959	0.1793	0.139	0.1598	0.116582	0.114887	0.118709	0.0284861	0.0292247	0.0274755	0.169811
chr21	42844057	42844057	G	A	intronic	TMPRSS2	.	.	.	21q22.3	rs7364083	3.3e-09	-0.12	Lung	0.85	0.64	0.85	0.52	0.64	0.54	0.54	0.566327	.	.	.	.	.	.	.	.	.	.	.	0.75	0.6225	0.8054	0.4767	0.4933	0.6507	0.6354	0.5271	0.6063	0.620956	0.62338	0.617909	0.806089	0.797449	0.817887	0.475728
chr21	42896520	42896520	G	A	intergenic	TMPRSS2;LINC00111	dist=16435;dist=202942	.	.	21q22.3	rs75579634	1.8e-06	0.48	Testis	0.27	0.12	0.019	0.11	0.27	0.11	0.12	0.0918367	.	.	.	.	.	.	.	.	.	.	.	0.087	0.1063	0.037	0.1618	0.0959	0.2475	0.121	0.1238	0.1316	0.106527	0.107139	0.105751	0.0362979	0.0365067	0.0360111	0.156627
chr21	42880627	42880627	G	A	upstream	TMPRSS2	dist=542	.	.	21q22.3	rs76833541	5.6e-07	0.56	Testis	0.089	0.028	0.003	0.029	0.001	0.089	0.026	0.0510204	.	.	.	.	.	.	.	.	.	.	.	0.022	0.0686	0.0178	0.0311	0.0397	0	0.104	0.0984	0.0939	0.0694019	0.0685646	0.0704529	0.0165213	0.0166865	0.0162955	0.0319149
chr21	42923256	42923256	G	A	intergenic	TMPRSS2;LINC00111	dist=43171;dist=176206	.	.	21q22.3	rs79037293	3.4e-11	0.58	Testis	0.27	0.18	0.27	0.18	0.19	0.14	0.11	0.132653	.	.	.	.	.	.	.	.	.	.	.	0.16	0.1872	0.2876	0.2136	0.1457	0.1691	0.1279	0.1454	0.164	0.186607	0.187959	0.184914	0.287621	0.288078	0.286997	0.200472
chr21	43327450	43327450	G	A	intronic	C2CD2	.	.	.	21q22.3	rs79391937	8.2e-06	-0.33	Thyroid	0.024	0.007	.	0.011	.	0.024	0.0031	0.0408163	.	.	.	.	.	.	.	.	.	.	.	.	0.0104	0.0034	0.012	0.0199	0	0.0074	0.016	0.0102	0.0107636	0.0107016	0.0108415	0.00321175	0.00297855	0.00353069	0.0118203
chr21	42096412	42096412	G	C	intronic	DSCAM	.	.	.	21q22.2	rs79566442	1.4e-06	-1.2	Ovary	0.034	0.014	0.003	0.025	0.001	0.034	0.015	0.0102041	.	.	.	.	.	.	.	.	.	.	.	0.022	0.0295	0.0079	0.0131	0.0596	0	0.0332	0.0445	0.0327	0.0291924	0.0282868	0.0303292	0.0075775	0.00815109	0.00679348	0.0153302
chr21	42893758	42893758	G	A	intergenic	TMPRSS2;LINC00111	dist=13673;dist=205704	.	.	21q22.3	rs8134378	1.8e-12	-0.3	Prostate	0.18	0.093	0.18	0.049	0.001	0.12	0.078	0.173469	.	.	.	.	.	.	.	.	.	.	.	0.098	0.115	0.1791	0.0513	0.1126	0.0006	0.0956	0.1005	0.0804	0.114465	0.115058	0.113721	0.177134	0.178415	0.175381	0.057783
chr21	42893908	42893908	G	A	intergenic	TMPRSS2;LINC00111	dist=13823;dist=205554	.	.	21q22.3	rs8134657	1.8e-12	-0.3	Prostate	0.18	0.092	0.18	0.049	0.001	0.12	0.078	0.173469	.	.	.	.	.	.	.	.	.	.	.	0.098	0.1153	0.1797	0.0513	0.1126	0.0006	0.0956	0.1007	0.0815	0.114688	0.115191	0.114058	0.177865	0.179012	0.176294	0.057783
chr21	42926153	42926153	G	A	intergenic	TMPRSS2;LINC00111	dist=46068;dist=173309	.	.	21q22.3	rs9305751	3.4e-10	-0.4	Testis	0.57	0.39	0.29	0.32	0.33	0.57	0.46	0.647959	.	.	.	.	.	.	.	.	.	.	.	0.36	0.4742	0.3016	0.3234	0.5168	0.3129	0.5719	0.5797	0.5236	0.476297	0.474372	0.47875	0.299027	0.30376	0.292599	0.33558
chr21	42927520	42927520	G	A	intergenic	TMPRSS2;LINC00111	dist=47435;dist=171942	.	.	21q22.3	rs9975883	1.8e-09	-0.38	Testis	0.56	0.39	0.29	0.32	0.32	0.56	0.46	0.642857	.	.	.	.	.	.	.	.	.	.	.	0.41	0.4767	0.3073	0.3234	0.5199	0.3185	0.5579	0.5781	0.5215	0.479026	0.477917	0.480418	0.305479	0.311279	0.297548	0.333726
chr21	42855564	42855564	G	T	intronic	TMPRSS2	.	.	.	21q22.3	rs9977234	2e-05	-0.099	Lung	0.26	0.21	0.1	0.24	0.26	0.23	0.25	0.27551	.	.	.	.	.	.	.	.	.	.	.	0.17	0.1862	0.1036	0.2284	0.3079	0.2316	0.2027	0.2177	0.2331	0.186206	0.183957	0.189033	0.103821	0.101712	0.106714	0.221564
chr21	42892925	42892925	T	G	intergenic	TMPRSS2;LINC00111	dist=12840;dist=206537	.	.	21q22.3	rs11908828	5.4e-07	-0.34	Testis	0.84	0.74	0.84	0.67	0.72	0.68	0.75	0.653061	.	.	.	.	.	.	.	.	.	.	.	0.79	0.7222	0.8016	0.6086	0.6192	0.7078	0.7388	0.6831	0.707	0.721403	0.720819	0.722134	0.802507	0.799203	0.807022	0.617925
chr21	42921146	42921146	T	C	intergenic	TMPRSS2;LINC00111	dist=41061;dist=178316	.	.	21q22.3	rs13052864	3.5e-16	-0.51	Testis	0.59	0.48	0.58	0.35	0.35	0.59	0.47	0.653061	.	.	.	.	.	.	.	.	.	.	.	0.55	0.5794	0.5744	0.3532	0.5633	0.3606	0.6202	0.6095	0.5755	0.580642	0.581347	0.579755	0.574321	0.575408	0.572831	0.364387
chr21	42821113	42821113	T	C	exonic	MX1	.	synonymous SNV	MX1:NM_001178046:exon12:c.T1323C:p.R441R	21q22.3	rs2070229	1.5e-05	-0.094	Lung	0.56	0.34	0.56	0.26	0.24	0.3	0.24	0.331633	0.29	0.53	0.18	0.25	0.29	0.3	0.32	0.24	0.37	0.51	0.3	0.46	0.3358	0.5147	0.2194	0.4205	0.2146	0.3007	0.2599	0.3075	0.333589	0.333219	0.334054	0.514312	0.507788	0.523249	0.220379
chr21	42887554	42887554	T	C	intergenic	TMPRSS2;LINC00111	dist=7469;dist=211908	.	.	21q22.3	rs2097004	8.6e-07	-0.32	Testis	0.73	0.66	0.65	0.64	0.65	0.66	0.7	0.663265	.	.	.	.	.	.	.	.	.	.	.	0.73	0.6672	0.6492	0.5827	0.5867	0.632	0.7345	0.6712	0.6814	0.666667	0.662915	0.671367	0.64863	0.641348	0.658583	0.587678
chr21	42857715	42857715	T	C	intronic	TMPRSS2	.	.	.	21q22.3	rs2257202	6.1e-06	-0.1	Lung	0.26	0.22	0.13	0.25	0.26	0.23	0.25	0.280612	.	.	.	.	.	.	.	.	.	.	.	0.17	0.1945	0.1295	0.2279	0.31	0.2386	0.2027	0.2183	0.2424	0.194397	0.191386	0.198173	0.12977	0.122859	0.139206	0.221698
chr21	42932187	42932187	T	C	intergenic	TMPRSS2;LINC00111	dist=52102;dist=167275	.	.	21q22.3	rs2298686	2.7e-06	0.41	Testis	0.23	0.14	0.065	0.15	0.23	0.14	0.13	0.0969388	.	.	.	.	.	.	.	.	.	.	.	0.087	0.1377	0.0756	0.1874	0.0828	0.1947	0.194	0.1507	0.1701	0.137479	0.13577	0.139623	0.0743041	0.0755281	0.0726333	0.179245
chr21	42925684	42925684	T	A	intergenic	TMPRSS2;LINC00111	dist=45599;dist=173778	.	.	21q22.3	rs2838061	1.2e-17	0.52	Testis	0.41	0.36	0.36	0.41	0.35	0.38	0.3	0.30102	.	.	.	.	.	.	.	.	.	.	.	0.33	0.3699	0.3734	0.4618	0.3874	0.3236	0.3498	0.3724	0.3633	0.368992	0.37077	0.366763	0.373043	0.38118	0.361928	0.445755
chr21	42924428	42924428	T	C	intergenic	TMPRSS2;LINC00111	dist=44343;dist=175034	.	.	21q22.3	rs28609001	4.5e-08	0.43	Testis	0.22	0.15	0.045	0.22	0.16	0.22	0.17	0.168367	.	.	.	.	.	.	.	.	.	.	.	0.12	0.1522	0.0532	0.2458	0.2483	0.1537	0.1675	0.1981	0.166	0.152591	0.151357	0.154139	0.0532476	0.0556218	0.05	0.244104
chr21	42822704	42822704	T	A	intronic	MX1	.	.	.	21q22.3	rs34955673	1.5e-05	-0.094	Lung	0.56	0.34	0.56	0.26	0.24	0.29	0.24	0.331633	.	.	.	.	.	.	.	.	.	.	.	0.18	0.336	0.5129	0.2202	0.42	0.2142	0.3029	0.2602	0.3075	0.333658	0.333585	0.333749	0.512486	0.506811	0.52023	0.222222
chr21	42818949	42818949	T	G	intronic	MX1	.	.	.	21q22.3	rs364043	6.8e-06	0.091	Lung	0.59	0.46	0.44	0.45	0.29	0.59	0.55	0.530612	.	.	.	.	.	.	.	.	.	.	.	0.46	0.5206	0.4514	0.4499	0.4702	0.2772	0.5166	0.5944	0.498	0.522707	0.52058	0.525374	0.450288	0.453349	0.446108	0.45283
chr21	42818932	42818932	T	A	intronic	MX1	.	.	.	21q22.3	rs364143	6.8e-06	0.091	Lung	0.59	0.46	0.44	0.45	0.29	0.59	0.55	0.530612	.	.	.	.	.	.	.	.	.	.	.	0.46	0.5203	0.4505	0.4499	0.4702	0.2791	0.5166	0.5942	0.498	0.522462	0.520188	0.525313	0.449332	0.451954	0.445747	0.45283
chr21	42858367	42858367	T	C	intronic	TMPRSS2	.	.	.	21q22.3	rs383510	1.2e-08	-0.11	Lung	0.67	0.6	0.67	0.62	0.64	0.51	0.55	0.510204	.	.	.	.	.	.	.	.	.	.	.	0.65	0.5797	0.649	0.5967	0.4437	0.6763	0.6437	0.5147	0.5969	0.57868	0.574871	0.583453	0.649792	0.638511	0.665125	0.59316
chr21	42863779	42863779	T	C	intronic	TMPRSS2	.	.	.	21q22.3	rs391099	1.5e-05	-0.096	Lung	0.4	0.3	0.4	0.28	0.31	0.24	0.26	0.285714	.	.	.	.	.	.	.	.	.	.	.	0.22	0.2667	0.3568	0.2494	0.3079	0.2803	0.2033	0.2284	0.2597	0.265705	0.266556	0.264638	0.358047	0.355662	0.361308	0.244076
chr21	42880628	42880628	T	G	upstream	TMPRSS2	dist=543	.	.	21q22.3	rs4283504	1.7e-06	-0.49	Testis	0.96	0.87	0.96	0.88	0.74	0.89	0.86	0.913265	.	.	.	.	.	.	.	.	.	.	.	0.91	0.8893	0.9552	0.827	0.9238	0.7392	0.8769	0.8745	0.8622	0.889279	0.886934	0.892225	0.956362	0.953479	0.960305	0.831368
chr21	42843962	42843962	T	A	intronic	TMPRSS2	.	.	.	21q22.3	rs458213	1.7e-08	0.11	Lung	0.44	0.23	0.098	0.24	0.006	0.44	0.39	0.418367	.	.	.	.	.	.	.	.	.	.	.	.	0.3222	0.1407	0.2542	0.4867	0.0049	0.3578	0.4519	0.3574	0.324701	0.320703	0.329726	0.139658	0.147106	0.129447	0.265403
chr21	42885874	42885874	T	C	intergenic	TMPRSS2;LINC00111	dist=5789;dist=213588	.	.	21q22.3	rs4635604	1.5e-06	-0.31	Testis	0.72	0.67	0.66	0.64	0.65	0.66	0.7	0.663265	.	.	.	.	.	.	.	.	.	.	.	0.72	0.6706	0.6612	0.5827	0.5894	0.6338	0.7342	0.671	0.681	0.669916	0.666284	0.674474	0.660755	0.653049	0.671304	0.587678
chr21	42836186	42836186	T	A	downstream	TMPRSS2	dist=292	.	.	21q22.3	rs463727	5e-10	0.12	Lung	0.46	0.22	0.079	0.27	0.006	0.46	0.35	0.418367	.	.	.	.	.	.	.	.	.	.	.	0.15	0.321	0.124	0.2644	0.4868	0.005	0.3554	0.4592	0.3558	0.323619	0.321838	0.325856	0.122329	0.128481	0.113921	0.274232
chr21	42800518	42800518	T	C	intronic	MX1	.	.	.	21q22.3	rs464397	1e-05	-0.089	Lung	0.99	0.78	0.87	0.71	0.99	0.51	0.75	0.602041	.	.	.	.	.	.	.	.	.	.	.	0.84	0.6263	0.8305	0.741	0.6733	0.9981	0.5333	0.4846	0.5806	0.62409	0.627739	0.619514	0.833717	0.828753	0.840501	0.736967
chr21	42803244	42803244	T	C	intronic	MX1	.	.	.	21q22.3	rs466135	9.8e-06	-0.089	Lung	0.99	0.79	0.9	0.72	0.99	0.51	0.75	0.607143	.	.	.	.	.	.	.	.	.	.	.	0.85	0.631	0.8484	0.7482	0.6887	0.9981	0.5318	0.4832	0.5838	0.628653	0.632439	0.623903	0.851264	0.844745	0.860174	0.743499
chr21	42803526	42803526	T	C	intronic	MX1	.	.	.	21q22.3	rs466591	9.8e-06	-0.089	Lung	0.99	0.79	0.9	0.72	0.99	0.51	0.75	0.607143	.	.	.	.	.	.	.	.	.	.	.	0.85	0.6313	0.8491	0.7488	0.6867	0.9981	0.5324	0.4823	0.5854	0.628818	0.632725	0.623912	0.851908	0.845152	0.861126	0.744681
chr21	42809722	42809722	T	C	intronic	MX1	.	.	.	21q22.3	rs467692	1.1e-05	0.087	Lung	0.48	0.21	0.1	0.28	0.0099	0.48	0.25	0.387755	.	.	.	.	.	.	.	.	.	.	.	0.14	0.3682	0.1529	0.2566	0.3046	0.0018	0.4682	0.5145	0.418	0.370849	0.365986	0.376964	0.150195	0.155529	0.142896	0.262972
chr21	42814272	42814272	T	C	intronic	MX1	.	.	.	21q22.3	rs467987	2.2e-05	0.085	Lung	0.57	0.37	0.39	0.45	0.11	0.57	0.36	0.484694	.	.	.	.	.	.	.	.	.	.	.	0.33	0.4895	0.4035	0.4402	0.4536	0.1106	0.4997	0.5829	0.4714	0.491908	0.488105	0.496682	0.401592	0.406312	0.395139	0.443128
chr21	42815294	42815294	T	C	intronic	MX1	.	.	.	21q22.3	rs468414	1.6e-05	0.087	Lung	0.57	0.37	0.39	0.45	0.11	0.57	0.36	0.484694	.	.	.	.	.	.	.	.	.	.	.	0.33	0.4895	0.404	0.4366	0.4536	0.1121	0.4991	0.5825	0.4694	0.491735	0.48808	0.496328	0.401841	0.405615	0.396674	0.440898
chr21	42819922	42819922	T	C	intronic	MX1	.	.	.	21q22.3	rs468699	2.7e-06	0.092	Lung	0.54	0.37	0.47	0.34	0.1	0.54	0.37	0.459184	.	.	.	.	.	.	.	.	.	.	.	0.36	0.4982	0.4768	0.3174	0.4669	0.1233	0.4874	0.5673	0.4572	0.500096	0.499369	0.501008	0.475604	0.481489	0.46754	0.326651
chr21	42807503	42807503	T	C	intronic	MX1	.	.	.	21q22.3	rs469015	6.8e-06	0.089	Lung	0.49	0.24	0.19	0.3	0.0099	0.49	0.25	0.387755	.	.	.	.	.	.	.	.	.	.	.	0.065	0.3938	0.2411	0.262	0.3113	0.0019	0.4685	0.516	0.4158	0.396594	0.392252	0.402039	0.240433	0.242315	0.237861	0.267689
chr21	42808112	42808112	T	C	intronic	MX1	.	.	.	21q22.3	rs469213	1.9e-05	0.086	Lung	0.48	0.21	0.1	0.28	0.0099	0.48	0.25	0.392857	.	.	.	.	.	.	.	.	.	.	.	0.15	0.3718	0.1541	0.2554	0.3121	0.0018	0.4688	0.521	0.4173	0.374354	0.370353	0.379372	0.151264	0.156387	0.144257	0.261792
chr21	42850075	42850075	T	C	intronic	TMPRSS2	.	.	.	21q22.3	rs4818239	1.7e-08	0.11	Lung	0.5	0.3	0.25	0.34	0.0079	0.5	0.45	0.47449	.	.	.	.	.	.	.	.	.	.	.	0.25	0.3884	0.273	0.3062	0.5563	0.0049	0.3952	0.4959	0.4012	0.390403	0.390208	0.390647	0.271692	0.280901	0.259118	0.31872
chr21	42894561	42894561	T	C	intergenic	TMPRSS2;LINC00111	dist=14476;dist=204901	.	.	21q22.3	rs4818244	3.2e-06	-0.47	Testis	0.99	0.89	0.99	0.89	0.78	0.89	0.88	0.903061	.	.	.	.	.	.	.	.	.	.	.	0.91	0.8972	0.9705	0.8349	0.9139	0.7825	0.8771	0.8764	0.8704	0.89708	0.896006	0.89843	0.971659	0.971081	0.97245	0.839243
chr21	42924155	42924155	T	A	intergenic	TMPRSS2;LINC00111	dist=44070;dist=175307	.	.	21q22.3	rs62219312	5.3e-23	0.6	Testis	0.4	0.34	0.32	0.4	0.35	0.36	0.29	0.30102	.	.	.	.	.	.	.	.	.	.	.	0.29	0.3398	0.3446	0.458	0.3907	0.3177	0.2953	0.3427	0.3299	0.339681	0.339963	0.339327	0.344609	0.347739	0.340338	0.443128
chr21	42888252	42888252	T	C	intergenic	TMPRSS2;LINC00111	dist=8167;dist=211210	.	.	21q22.3	rs6517672	3.1e-06	-0.31	Testis	0.83	0.74	0.83	0.68	0.72	0.68	0.75	0.673469	.	.	.	.	.	.	.	.	.	.	.	0.8	0.72	0.7939	0.611	0.6192	0.7083	0.7388	0.6829	0.7057	0.719332	0.718499	0.720377	0.795057	0.791451	0.8	0.617925
chr21	42877382	42877382	T	C	intronic	TMPRSS2	.	.	.	21q22.3	rs75373173	5.6e-07	0.56	Testis	0.095	0.03	0.0038	0.03	0.001	0.095	0.027	0.0510204	.	.	.	.	.	.	.	.	.	.	.	0.022	0.074	0.0181	0.0334	0.043	0	0.1262	0.1033	0.1041	0.0746112	0.0733845	0.0761494	0.0169004	0.0169323	0.016857	0.0330189
chr21	42925828	42925828	T	C	intergenic	TMPRSS2;LINC00111	dist=45743;dist=173634	.	.	21q22.3	rs77381400	3.3e-11	0.58	Testis	0.27	0.18	0.27	0.18	0.18	0.14	0.11	0.127551	.	.	.	.	.	.	.	.	.	.	.	0.17	0.1868	0.2866	0.2093	0.1722	0.1648	0.1246	0.1462	0.1629	0.186045	0.187708	0.183957	0.286618	0.289264	0.282988	0.195035
chr21	42881492	42881492	T	C	intergenic	TMPRSS2;LINC00111	dist=1407;dist=217970	.	.	21q22.3	rs8128074	9.7e-07	-0.49	Testis	0.96	0.87	0.96	0.88	0.75	0.89	0.86	0.903061	.	.	.	.	.	.	.	.	.	.	.	0.91	0.8871	0.9464	0.8282	0.9172	0.7472	0.8775	0.8743	0.8599	0.887199	0.885229	0.889674	0.947332	0.946322	0.948718	0.833726
chr21	42850045	42850045	T	C	intronic	TMPRSS2	.	.	.	21q22.3	rs9636988	4.3e-06	-0.1	Lung	0.28	0.26	0.26	0.28	0.26	0.26	0.26	0.295918	.	.	.	.	.	.	.	.	.	.	.	0.28	0.2486	0.2514	0.2566	0.3146	0.2274	0.2597	0.2432	0.2755	0.248006	0.244413	0.252518	0.250978	0.243625	0.261035	0.254717
[truncated: 18 more columns]
