# Supplementary material for: Genetic Analysis of the Coronavirus SARS-CoV-2 Host Protease TMPRSS2 in Different Populations
Source: Front Genet. 2020 Aug 4;11:872. doi: 10.3389/fgene.2020.00872 (PMC7417663; doi:10.3389/fgene.2020.00872)
Supplement: Supplementary file 6 [file Table_6.XLSX]

## Sheet: Table S6
Supplementary Table S6 - TMPRSS2 variants GWAS analysis (DOI: 10.1056/NEJMoa2020283)
chr	start	end	ALLELE1	ALLELE2	Cohort	OR	STDERR	P	LD_CAT	Rs_id
chr21	41456062	41456063	A	G	META	0.724046	0.1032	0.001748	LEAD	rs13052975
chr21	41457975	41457976	C	G	META	0.724046	0.1032	0.001748	0.8-1	rs2238718
chr21	41457598	41457599	A	G	META	0.724119	0.1032	0.001751	0.8-1	rs2238715
chr21	41458064	41458065	A	G	META	0.724119	0.1032	0.001751	0.8-1	rs2238719
chr21	41457039	41457040	A	G	META	0.724191	0.1032	0.001758	0.8-1	rs13049835
chr21	41456375	41456376	A	G	META	1.38085	0.1032	0.001761	0.8-1	rs13053056
chr21	41456003	41456004	T	G	META	0.724336	0.1032	0.001771	0.8-1	rs13052951
chr21	41452733	41452734	A	G	META	1.3719	0.1023	0.002001	0.8-1	rs1050008
chr21	41454169	41454170	A	C	META	0.72753	0.103	0.002021	0.8-1	rs35138081
chr21	41454097	41454098	-	C	META	0.727603	0.1031	0.002033	0.8-1	rs57309051
chr21	41453842	41453843	A	G	META	0.728185	0.1031	0.002087	0.8-1	rs11911766
chr21	41454565	41454566	A	G	META	0.728185	0.1031	0.002087	0.8-1	rs59558672
chr21	41453873	41453874	A	G	META	1.37328	0.1031	0.002088	0.8-1	rs11911701
chr21	41446919	41446920	A	T	META	0.669985	0.1313	0.002293	0.6-0.8	rs71318569
chr21	41475807	41475808	C	G	META	0.767283	0.0871	0.002351	0.4-0.6	rs3787946
chr21	41453116	41453117	T	C	META	0.731982	0.1029	0.002417	0.8-1	rs2280808
chr21	41559060	41559061	A	G	META	2.0281	0.2338	0.00249	0-0.2	rs115909933
chr21	41473714	41473715	A	C	META	0.769511	0.0872	0.00267	0.4-0.6	rs2298661
chr21	41456979	41456980	T	G	META	1.36916	0.1048	0.002707	0.8-1	rs13050483
chr21	41458303	41458304	C	G	META	1.36179	0.1037	0.00291	0.8-1	rs2238720
chr21	41445426	41445427	T	C	META	1.46302	0.128	0.002956	0.6-0.8	rs35870315
chr21	41452103	41452104	A	G	META	1.35934	0.105	0.003445	0.8-1	rs13050928
chr21	41452521	41452522	T	C	META	0.735724	0.105	0.003453	0.8-1	rs2072683
chr21	41476756	41476757	T	C	META	0.775925	0.0871	0.003587	0.4-0.6	rs9985159
chr21	41480569	41480570	T	C	META	0.780828	0.0852	0.003668	0.4-0.6	rs12329760
chr21	41473705	41473706	T	C	META	0.761321	0.0947	0.003962	0.4-0.6	rs2298660
chr21	41449337	41449338	A	G	META	1.34918	0.104	0.003966	0.8-1	rs2280807
chr21	41442567	41442568	T	G	META	0.689906	0.1289	0.00398	0.6-0.8	rs2898449
chr21	41492146	41492147	T	C	META	0.794693	0.0799	0.004037	0.2-0.4	rs9305745
chr21	41452015	41452016	A	G	META	0.740596	0.1046	0.004093	0.8-1	rs13051107
chr21	41451983	41451984	T	C	META	0.74067	0.1046	0.004105	0.8-1	rs13050902
chr21	41452072	41452073	T	C	META	0.74067	0.1046	0.004111	0.8-1	rs13050932
chr21	41492764	41492765	A	G	META	1.25621	0.0797	0.004191	0.2-0.4	rs2838040
chr21	41479526	41479527	A	C	META	1.31311	0.0952	0.004222	0.4-0.6	rs915823
chr21	41491795	41491796	A	T	META	0.796682	0.0799	0.004441	0.2-0.4	rs10154090
chr21	41485394	41485395	C	G	META	1.26934	0.0839	0.004457	0.2-0.4	rs9983252
chr21	41448850	41448851	A	G	META	1.3375	0.1043	0.0053	0.8-1	rs7509964
chr21	41448543	41448544	A	G	META	0.748189	0.1043	0.005434	0.8-1	rs56348832
chr21	41483761	41483762	A	G	META	1.25948	0.0833	0.005619	0.2-0.4	rs9979311
chr21	41484616	41484617	T	C	META	1.25873	0.0833	0.005744	0.2-0.4	rs2838039
chr21	41478325	41478326	A	G	META	1.26352	0.0858	0.00643	0.4-0.6	rs9983330
chr21	41488665	41488666	T	C	META	0.8063	0.0796	0.006842	0.2-0.4	rs3787947
chr21	41489253	41489254	C	G	META	0.807995	0.0796	0.007389	0.2-0.4	rs2298664
chr21	41490603	41490604	T	C	META	0.80945	0.0794	0.007753	0.2-0.4	rs928871
chr21	41491008	41491009	A	G	META	1.23183	0.0785	0.007911	0.2-0.4	rs6517669
chr21	41487352	41487354	AG	-	META	0.813996	0.0784	0.008628	0.2-0.4	rs56097233
chr21	41487294	41487295	C	G	META	1.22777	0.0785	0.008915	0.2-0.4	rs365724
chr21	41490347	41490348	T	C	META	1.22961	0.0794	0.009213	0.2-0.4	rs11911394
chr21	41561686	41561687	A	C	META	0.553275	0.2316	0.01059	0-0.2	rs1555897906
chr21	41487139	41487140	C	G	META	1.2214	0.0785	0.01081	0.2-0.4	rs365025
chr21	41523339	41523340	A	G	META	1.1859	0.0682	0.01244	0-0.2	rs58282962
chr21	41469876	41469877	T	C	META	0.806703	0.0861	0.0126	0.4-0.6	rs2070789
chr21	41429200	41429201	A	G	META	1.17845	0.0658	0.01264	0-0.2	rs458255
chr21	41522816	41522817	T	C	META	1.18235	0.0678	0.01351	0-0.2	rs11088552
chr21	41487948	41487949	T	C	META	1.21325	0.0784	0.01369	0.2-0.4	rs415918
chr21	41483307	41483308	T	C	META	1.2186	0.0805	0.014	0-0.2	rs9976780
chr21	41468667	41468668	C	G	META	1.24508	0.0897	0.01452	0.4-0.6	rs462326
chr21	41476259	41476260	T	C	META	1.22581	0.0835	0.01479	0.2-0.4	rs2298663
chr21	41468652	41468653	T	C	META	0.804045	0.0897	0.01502	0.4-0.6	rs462321
chr21	41468244	41468245	A	G	META	0.690182	0.1542	0.01616	0.4-0.6	rs743542
chr21	41477330	41477331	T	C	META	1.22214	0.0835	0.01621	0.2-0.4	rs8134216
chr21	41457793	41457794	T	C	META	0.799155	0.0935	0.01646	0.8-1	rs469459
chr21	41493223	41493224	T	C	META	0.828366	0.0785	0.01649	0-0.2	rs402303
chr21	41457918	41457919	A	G	META	0.799715	0.0935	0.01677	0.8-1	rs468811
chr21	41477314	41477315	T	C	META	1.22055	0.0835	0.01695	0.2-0.4	rs8134203
chr21	41472202	41472203	A	G	META	0.823658	0.0815	0.01727	0.2-0.4	rs7364088
chr21	41483870	41483871	T	C	META	1.30395	0.1122	0.01797	0-0.2	rs9980225
chr21	41476907	41476908	T	C	META	0.820616	0.0836	0.01801	0.2-0.4	rs2094881
chr21	41471060	41471061	A	G	META	0.817258	0.0857	0.01855	0.4-0.6	rs9305744
chr21	41477206	41477207	T	C	META	0.821519	0.0836	0.01872	0.2-0.4	rs8131648
chr21	41477209	41477210	T	C	META	0.822341	0.0836	0.01932	0.2-0.4	rs8131649
chr21	41428995	41428996	A	C	META	1.16836	0.0666	0.01937	0-0.2	rs461448
chr21	41468901	41468902	T	C	META	0.817831	0.0866	0.02028	0.4-0.6	rs7283324
chr21	41443342	41443343	T	C	META	0.640184	0.1943	0.02171	0.2-0.4	rs76684124
chr21	41477169	41477170	A	G	META	1.20828	0.0835	0.02353	0.2-0.4	rs2104810
chr21	41488557	41488558	C	G	META	1.19172	0.0774	0.02356	0-0.2	rs386416
chr21	41464066	41464067	A	G	META	0.746395	0.1295	0.02396	0-0.2	rs11088550
chr21	41473446	41473447	A	G	META	0.821109	0.0874	0.02409	0.4-0.6	rs2298659
chr21	41488379	41488380	T	C	META	1.18649	0.0774	0.02713	0-0.2	rs422471
chr21	41428262	41428263	C	G	META	0.863812	0.0668	0.02849	0-0.2	rs461093
chr21	41497135	41497136	A	G	META	0.860106	0.0697	0.03056	0-0.2	rs415731
chr21	41458973	41458974	A	G	META	1.2385	0.1015	0.03505	0.4-0.6	rs60687893
chr21	41458974	41458975	A	T	META	0.807429	0.1015	0.03505	0.4-0.6	rs55992492
chr21	41524087	41524088	T	C	META	0.798357	0.1088	0.03856	0-0.2	rs4818245
chr21	41436087	41436088	A	G	META	1.14339	0.0657	0.04133	0-0.2	rs468207
chr21	41494179	41494180	T	C	META	1.1761	0.0805	0.044	0-0.2	rs2838042
chr21	41460710	41460711	T	C	META	0.815055	0.1016	0.04412	0.4-0.6	rs8127664
chr21	41493396	41493397	A	G	META	0.862862	0.0746	0.04811	0-0.2	rs7275220
chr21	41470926	41470927	A	C	META	0.617671	0.2456	0.04979	0-0.2	rs465576
chr21	41462671	41462672	A	G	META	0.818158	0.1027	0.05064	0.4-0.6	rs28881473
chr21	41463335	41463336	A	G	META	1.21933	0.103	0.05408	0.4-0.6	rs9984917
chr21	41458762	41458763	A	G	META	1.27214	0.1271	0.05822	0.6-0.8	rs1557370
chr21	41416970	41416971	-	TAC	META	1.52044	0.2246	0.06213	0-0.2	rs112084341
chr21	41444440	41444441	C	G	META	0.779814	0.134	0.06356	0-0.2	rs28449257
chr21	41447776	41447777	T	C	META	0.834936	0.0975	0.06432	0.6-0.8	rs35267802
chr21	41464557	41464558	-	A	META	0.814892	0.1107	0.06445	0-0.2	rs1191150844
chr21	41464549	41464550	A	G	META	0.814484	0.111	0.06455	0-0.2	rs76000363
chr21	41464757	41464758	A	T	META	1.22679	0.111	0.06555	0-0.2	rs2838038
chr21	41519787	41519788	T	C	META	1.13315	0.0694	0.07155	0-0.2	rs7281987
chr21	41520997	41520998	T	G	META	0.883468	0.0693	0.07389	0-0.2	rs11908828
chr21	41528671	41528672	C	G	META	1.14603	0.0768	0.07591	0-0.2	rs884166
chr21	41465606	41465607	A	G	META	0.821683	0.1108	0.07633	0-0.2	rs77675406
chr21	41459982	41459983	T	C	META	0.839877	0.0985	0.07653	0.4-0.6	rs13433394
chr21	41517210	41517211	A	T	META	0.841558	0.0974	0.07666	0-0.2	rs76043846
chr21	41497069	41497070	A	C	META	0.827125	0.1072	0.07671	0-0.2	rs34983238
chr21	41466340	41466341	T	C	META	0.822341	0.1109	0.07769	0-0.2	rs57474639
chr21	41488566	41488567	C	G	META	1.21106	0.1097	0.08092	0-0.2	rs3819138
chr21	41515502	41515503	T	C	META	1.18483	0.0976	0.08213	0-0.2	rs76041556
chr21	41524170	41524171	A	G	META	0.885857	0.0697	0.08218	0-0.2	rs149489375
chr21	41460868	41460869	T	C	META	1.18566	0.0984	0.0835	0.4-0.6	rs8128997
chr21	41436788	41436789	T	C	META	0.89324	0.0653	0.08404	0-0.2	rs469083
chr21	41460541	41460542	T	C	META	1.18542	0.0985	0.08412	0.4-0.6	rs1548707
chr21	41479637	41479638	-	GG	META	0.632295	0.2655	0.08428	0-0.2	rs138365638
chr21	41460236	41460237	A	G	META	0.843665	0.0985	0.08445	0.4-0.6	rs8127290
chr21	41466210	41466211	A	T	META	1.20985	0.1108	0.0857	0-0.2	rs73905370
chr21	41466270	41466271	A	G	META	0.826628	0.1108	0.08584	0-0.2	rs55896064
chr21	41439467	41439468	T	C	META	0.891634	0.0668	0.08585	0-0.2	rs467558
chr21	41515626	41515627	T	C	META	0.889763	0.0682	0.0868	0-0.2	rs2097004
chr21	41466495	41466496	C	G	META	1.20358	0.1082	0.08698	0-0.2	rs61459778
chr21	41524461	41524462	C	G	META	0.887897	0.0695	0.08717	0-0.2	rs2838045
chr21	41514357	41514358	A	G	META	1.18128	0.0975	0.08751	0-0.2	rs9789878
chr21	41467064	41467065	A	G	META	0.831354	0.1083	0.08805	0-0.2	rs73372163
chr21	41420723	41420724	T	C	META	0.748937	0.1697	0.08837	0-0.2	rs76428198
chr21	41467110	41467111	A	G	META	0.831686	0.1083	0.08872	0-0.2	rs73372166
chr21	41511042	41511043	A	G	META	1.18034	0.0976	0.08922	0-0.2	rs12627186
chr21	41476187	41476188	C	G	META	0.637373	0.2651	0.08937	0-0.2	rs2298662
chr21	41506198	41506199	A	C	META	0.836106	0.1056	0.09002	0-0.2	rs28360562
chr21	41467059	41467060	C	G	META	1.20599	0.1106	0.09032	0-0.2	rs73905371
chr21	41480383	41480384	A	G	META	0.732201	0.1844	0.09105	0.2-0.4	rs34561135
chr21	41499617	41499618	-	T	META	0.836106	0.1064	0.09265	0-0.2	.
chr21	41516324	41516325	T	C	META	0.891812	0.0681	0.09298	0-0.2	rs6517672
chr21	41441101	41441102	A	G	META	1.1193	0.0673	0.09401	0-0.2	rs364024
chr21	41579358	41579359	A	G	META	1.71429	0.3233	0.09553	0-0.2	rs78331157
chr21	41513946	41513947	T	C	META	0.892972	0.0683	0.09763	0-0.2	rs4635604
chr21	41459665	41459666	A	G	META	0.849506	0.0985	0.09765	0.4-0.6	rs28526490
chr21	41496960	41496961	T	C	META	1.11896	0.0678	0.09769	0-0.2	rs455045
